# Supplementary material for: Re-exploration of U’s Triangle Brassica Species Based on Chloroplast Genomes and 45S nrDNA Sequences
Source: Sci Rep. 2018 May 9;8:7353. doi: 10.1038/s41598-018-25585-4 (PMC5943242; doi:10.1038/s41598-018-25585-4)
Supplement: Supplementary file 2 — Supplementary Tables S1-S7 [file 41598_2018_25585_MOESM2_ESM.xls]

## Sheet: Table S1
Table S1. Similarity and Divergence Plot Based on 28 Chloroplast Genomes (Red to Blue Boxes Represent Low to High Variations)
	A1	A2	A3	A4	B1	B2	B3	B4	C1	C2	C3	C4	R1	R2	R3	R4	AB1	AB2	AB3	AB4	AC1	AC2	AC3	AC4	BC1	BC2	BC3	BC4
A1	ID
A2	0.999	ID
A3	0.999	0.999	ID
A4	0.994	0.994	0.994	ID
B1	0.968	0.968	0.968	0.965	ID
B2	0.968	0.968	0.968	0.965	0.999	ID
B3	0.969	0.969	0.969	0.965	0.998	0.998	ID
B4	0.968	0.968	0.968	0.965	0.999	0.999	0.998	ID
C1	0.994	0.994	0.994	0.99	0.968	0.968	0.968	0.968	ID
C2	0.994	0.994	0.994	0.99	0.968	0.968	0.968	0.968	0.999	ID
C3	0.994	0.994	0.994	0.99	0.968	0.968	0.968	0.968	0.999	0.999	ID
C4	0.994	0.994	0.994	0.99	0.968	0.968	0.968	0.968	0.999	0.999	0.999	ID
R1	0.981	0.981	0.981	0.979	0.969	0.969	0.97	0.969	0.98	0.98	0.98	0.98	ID
R2	0.981	0.981	0.981	0.978	0.969	0.969	0.969	0.969	0.98	0.98	0.98	0.98	0.997	ID
R3	0.981	0.981	0.981	0.979	0.969	0.969	0.969	0.969	0.98	0.98	0.98	0.98	0.999	0.997	ID
R4	0.981	0.981	0.981	0.979	0.969	0.969	0.969	0.969	0.98	0.98	0.98	0.98	0.999	0.997	0.999	ID
AB1	0.999	0.999	0.999	0.994	0.968	0.968	0.969	0.968	0.994	0.994	0.994	0.994	0.981	0.981	0.981	0.981	ID
AB2	0.999	0.999	0.999	0.994	0.968	0.968	0.969	0.968	0.994	0.994	0.994	0.994	0.981	0.981	0.981	0.981	0.999	ID
AB3	0.999	0.999	0.999	0.994	0.968	0.968	0.969	0.968	0.993	0.994	0.994	0.994	0.981	0.981	0.981	0.981	0.999	0.999	ID
AB4	0.999	0.999	0.999	0.994	0.968	0.968	0.969	0.968	0.994	0.994	0.994	0.994	0.981	0.981	0.981	0.981	0.999	0.999	0.999	ID
AC1	0.994	0.994	0.994	0.99	0.968	0.968	0.969	0.968	0.993	0.993	0.993	0.993	0.981	0.98	0.981	0.981	0.994	0.994	0.994	0.994	ID
AC2	0.994	0.994	0.994	0.99	0.968	0.968	0.968	0.968	0.993	0.993	0.993	0.993	0.981	0.98	0.981	0.981	0.994	0.994	0.994	0.994	0.999	ID
AC3	0.994	0.994	0.994	0.99	0.968	0.968	0.968	0.968	0.993	0.993	0.993	0.993	0.981	0.98	0.981	0.981	0.994	0.994	0.994	0.994	0.999	1	ID
AC4	0.994	0.994	0.994	0.99	0.968	0.968	0.969	0.968	0.993	0.993	0.993	0.993	0.981	0.98	0.981	0.981	0.994	0.994	0.994	0.994	0.999	0.999	0.999	ID
BC1	0.968	0.968	0.968	0.965	0.999	0.999	0.998	0.999	0.968	0.968	0.968	0.968	0.97	0.969	0.969	0.969	0.968	0.968	0.968	0.968	0.968	0.968	0.968	0.968	ID
BC2	0.968	0.968	0.968	0.965	0.999	0.999	0.998	0.999	0.968	0.968	0.968	0.968	0.97	0.969	0.969	0.969	0.968	0.968	0.968	0.968	0.968	0.968	0.968	0.968	1	ID
BC3	0.968	0.968	0.968	0.965	0.999	0.999	0.998	0.999	0.968	0.968	0.968	0.968	0.969	0.969	0.969	0.969	0.968	0.968	0.968	0.968	0.968	0.968	0.968	0.968	0.999	0.999	ID
BC4	0.968	0.968	0.968	0.965	0.999	0.999	0.998	0.999	0.968	0.968	0.968	0.968	0.97	0.969	0.969	0.969	0.968	0.968	0.968	0.968	0.968	0.968	0.968	0.968	1	1	0.999	ID

## Sheet: Table S2
	Table S2. List of Interspecies SNP Variations in A, B, C, and R Genomes Based on Complete Chloroplast Genomes
	Variants ID	Position	A1	A2	A3	A4	B1	B2	B3	B4	C1	C2	C3	C4	R1	R2	R3	R4	Region	locus	Genome Specificity
1	BB_SNP-1	103	g	g	g	g	t	t	t	t	g	g	g	g	g	g	g	g	Inter-genic	trnH-GUG-psbA	B
2	BB_SNP-2	107	g	g	g	g	t	t	t	t	g	g	g	g	g	g	g	g	Inter-genic	trnH-GUG-psbA	B
1	CC_SNP-1	126	c	c	c	c	c	c	c	c	t	t	t	t	c	c	c	c	Inter-genic	trnH-GUG-psbA	C
3	BB_SNP-3	130	g	g	g	g	t	t	t	t	g	g	g	g	g	a	g	g	Inter-genic	trnH-GUG-psbA	B
4	BB_SNP-4	131	c	c	c	c	t	t	t	t	c	c	c	c	c	c	c	c	Inter-genic	trnH-GUG-psbA	B
5	BB_SNP-5	132	a	a	a	a	g	g	g	g	a	a	a	a	a	a	a	a	Inter-genic	trnH-GUG-psbA	B
6	BB_SNP-6	145	a	a	a	a	c	c	c	c	a	a	a	a	t	t	t	t	Inter-genic	trnH-GUG-psbA	B
1	RR_SNP-1	145	a	a	a	a	c	c	c	c	a	a	a	a	t	t	t	t	Inter-genic	trnH-GUG-psbA	R
7	BB_SNP-7	155	a	a	a	a	c	c	c	c	a	a	a	a	t	t	t	t	Inter-genic	trnH-GUG-psbA	B
2	RR_SNP-2	155	a	a	a	a	c	c	c	c	a	a	a	a	t	t	t	t	Inter-genic	trnH-GUG-psbA	R
8	BB_SNP-8	166	a	a	a	a	g	g	g	g	a	a	a	a	a	a	a	a	Inter-genic	trnH-GUG-psbA	B
9	BB_SNP-9	182	c	c	c	c	g	g	g	g	c	c	c	c	t	t	t	t	Inter-genic	trnH-GUG-psbA	B
3	RR_SNP-3	182	c	c	c	c	g	g	g	g	c	c	c	c	t	t	t	t	Inter-genic	trnH-GUG-psbA	R
10	BB_SNP-10	196	a	a	a	a	g	g	g	g	a	a	a	a	a	a	a	a	Inter-genic	trnH-GUG-psbA	B
11	BB_SNP-11	247	c	c	c	c	t	t	t	t	c	c	c	c	c	c	c	c	Inter-genic	trnH-GUG-psbA	B
12	BB_SNP-12	286	g	g	g	g	a	a	a	a	g	g	g	g	g	g	g	g	Inter-genic	trnH-GUG-psbA	B
13	BB_SNP-13	300	c	c	c	c	a	a	a	a	c	c	c	c	c	c	c	c	Inter-genic	trnH-GUG-psbA	B
4	RR_SNP-4	314	g	g	g	g	g	g	g	g	g	g	g	g	a	a	a	a	Inter-genic	trnH-GUG-psbA	R
14	BB_SNP-14	321	a	a	a	a	g	g	g	g	a	a	a	a	a	a	a	a	Inter-genic	trnH-GUG-psbA	B
5	RR_SNP-5	350	c	c	c	c	c	c	c	c	c	c	c	c	a	a	a	a	Genic	psbA	R
15	BB_SNP-15	477	t	t	t	t	a	a	a	a	t	t	t	t	t	t	t	t	Genic	psbA	B
16	BB_SNP-16	672	a	a	a	a	c	c	c	c	a	a	a	a	a	a	a	a	Genic	psbA	B
6	RR_SNP-6	684	a	a	a	a	a	a	a	a	a	a	a	a	c	c	c	c	Genic	psbA	R
17	BB_SNP-17	711	g	g	g	g	a	a	a	a	g	g	g	g	g	g	g	g	Genic	psbA	B
18	BB_SNP-18	741	a	a	a	a	g	g	g	g	a	a	a	a	a	a	a	a	Genic	psbA	B
2	CC_SNP-2	768	g	g	g	g	g	g	g	g	a	a	a	a	g	g	g	g	Genic	psbA	C
19	BB_SNP-19	831	c	c	c	c	t	t	t	t	c	c	c	c	c	c	c	c	Genic	psbA	B
3	CC_SNP-3	1050	t	t	t	t	t	t	t	t	g	g	g	g	t	t	t	t	Genic	psbA	C
20	BB_SNP-20	1076	g	g	g	g	a	a	a	a	g	g	g	g	g	g	g	g	Genic	psbA	B
21	BB_SNP-21	1089	g	g	g	g	a	a	a	a	g	g	g	g	g	g	g	g	Genic	psbA	B
7	RR_SNP-7	1110	g	g	g	g	g	g	g	g	g	g	g	g	a	a	a	a	Genic	psbA	R
22	BB_SNP-22	1149	g	g	g	g	a	a	a	a	g	g	g	g	g	g	g	g	Genic	psbA	B
23	BB_SNP-23	1254	g	g	g	g	a	a	a	a	g	g	g	g	g	g	g	g	Genic	psbA	B
8	RR_SNP-8	1278	g	g	g	g	g	g	g	g	g	g	g	g	a	a	a	a	Genic	psbA	R
24	BB_SNP-24	1323	a	a	a	a	g	g	g	g	a	a	a	a	a	a	a	a	Genic	psbA	B
4	CC_SNP-4	1470	a	a	a	a	a	a	a	a	c	c	c	c	a	a	a	a	Inter-genic	psbA-trnK-UUU	C
25	BB_SNP-25	1520	g	g	g	g	c	c	c	c	g	g	g	g	g	g	g	g	Inter-genic	psbA-trnK-UUU	B
9	RR_SNP-9	1526	t	t	t	t	t	t	t	t	t	t	t	t	c	c	c	c	Inter-genic	psbA-trnK-UUU	R
26	BB_SNP-26	1529	c	c	c	c	a	a	a	a	c	c	c	c	c	c	c	c	Inter-genic	psbA-trnK-UUU	B
27	BB_SNP-27	1557	t	t	t	t	a	a	a	a	t	t	t	t	t	c	t	t	Inter-genic	psbA-trnK-UUU	B
28	BB_SNP-28	1567	a	a	a	a	c	c	c	c	a	a	a	a	a	a	a	a	Inter-genic	psbA-trnK-UUU	B
10	RR_SNP-10	1598	t	t	t	t	t	t	t	t	t	t	t	t	g	g	g	g	Inter-genic	psbA-trnK-UUU	R
29	BB_SNP-29	1601	a	a	a	a	c	c	c	c	a	a	a	a	a	a	a	a	Inter-genic	psbA-trnK-UUU	B
30	BB_SNP-30	1633	c	c	c	c	a	a	a	a	c	c	c	c	c	c	c	c	Inter-genic	psbA-trnK-UUU	B
31	BB_SNP-31	1634	a	a	a	a	c	c	c	c	a	a	a	a	a	a	a	a	Inter-genic	psbA-trnK-UUU	B
32	BB_SNP-32	1644	g	g	g	g	t	t	t	t	g	g	g	g	g	g	g	g	Inter-genic	psbA-trnK-UUU	B
33	BB_SNP-33	1645	a	a	a	a	c	c	c	c	a	a	a	a	a	a	a	a	Inter-genic	psbA-trnK-UUU	B
5	CC_SNP-5	1697	g	g	g	g	g	g	g	g	a	a	a	a	g	g	g	g	Inter-genic	trnK-UUU-matK	C
11	RR_SNP-11	1807	t	t	t	t	t	t	t	t	t	t	t	t	c	c	c	c	Inter-genic	trnK-UUU-matK	R
12	RR_SNP-12	1808	c	c	c	c	c	c	c	c	c	c	c	c	a	a	a	a	Inter-genic	trnK-UUU-matK	R
34	BB_SNP-34	1819	t	t	t	t	g	g	g	g	t	t	t	t	t	t	t	t	Inter-genic	trnK-UUU-matK	B
35	BB_SNP-35	1838	g	g	g	g	a	a	a	a	g	g	g	g	g	g	g	g	Inter-genic	trnK-UUU-matK	B
36	BB_SNP-36	1840	g	g	g	g	a	a	a	a	g	g	g	g	g	g	g	g	Inter-genic	trnK-UUU-matK	B
37	BB_SNP-37	1936	a	a	a	a	t	t	t	t	a	a	a	a	a	a	a	a	Inter-genic	trnK-UUU-matK	B
38	BB_SNP-38	1954	g	g	g	g	a	a	a	a	g	g	g	g	g	g	g	g	Inter-genic	trnK-UUU-matK	B
39	BB_SNP-39	1959	c	c	c	c	a	a	a	a	c	c	c	c	c	c	c	c	Inter-genic	trnK-UUU-matK	B
40	BB_SNP-40	1960	c	c	c	c	a	a	a	a	c	c	c	c	c	c	c	c	Inter-genic	trnK-UUU-matK	B
41	BB_SNP-41	1964	t	t	t	t	g	g	g	g	t	t	t	t	t	t	t	t	Inter-genic	trnK-UUU-matK	B
42	BB_SNP-42	1966	c	c	c	c	a	a	a	a	c	c	c	c	c	c	c	c	Inter-genic	trnK-UUU-matK	B
43	BB_SNP-43	1970	c	c	c	c	a	a	a	a	c	c	c	c	c	c	c	c	Inter-genic	trnK-UUU-matK	B
44	BB_SNP-44	2003	g	g	g	g	a	a	a	a	g	g	g	g	g	g	g	g	Genic	matK	B
45	BB_SNP-45	2139	g	g	g	g	a	a	a	a	g	g	g	g	g	g	g	g	Genic	matK	B
46	BB_SNP-46	2266	g	g	g	g	t	t	t	t	g	g	g	g	g	g	g	g	Genic	matK	B
47	BB_SNP-47	2271	a	a	a	a	c	c	c	c	a	a	a	a	a	a	a	a	Genic	matK	B
48	BB_SNP-48	2290	c	c	c	c	a	a	a	a	c	c	c	c	t	t	t	t	Genic	matK	B
13	RR_SNP-13	2290	c	c	c	c	a	a	a	a	c	c	c	c	t	t	t	t	Genic	matK	R
14	RR_SNP-14	2303	c	c	c	c	c	c	c	c	c	c	c	c	g	g	g	g	Genic	matK	R
49	BB_SNP-49	2348	g	g	g	g	a	a	a	a	g	g	g	g	g	g	g	g	Genic	matK	B
50	BB_SNP-50	2403	c	c	c	c	t	t	t	t	c	c	c	c	c	c	c	c	Genic	matK	B
15	RR_SNP-15	2423	g	g	g	g	g	g	g	g	g	g	g	g	a	a	a	a	Genic	matK	R
51	BB_SNP-51	2545	t	t	t	t	g	g	g	g	t	t	t	t	t	t	t	t	Genic	matK	B
6	CC_SNP-6	2555	t	t	t	t	t	t	t	t	a	a	a	a	t	t	t	t	Genic	matK	C
7	CC_SNP-7	2556	t	t	t	t	t	t	t	t	a	a	a	a	t	t	t	t	Genic	matK	C
52	BB_SNP-52	2577	c	c	c	c	t	t	t	t	c	c	c	c	c	c	c	c	Genic	matK	B
16	RR_SNP-16	2633	t	t	t	t	t	t	t	t	t	t	t	t	a	a	a	a	Genic	matK	R
53	BB_SNP-53	2656	t	t	t	t	c	c	c	c	t	t	t	t	t	t	t	t	Genic	matK	B
1	AA_SNP-1	2697	g	g	g	g	t	t	t	t	t	t	t	t	t	t	t	t	Genic	matK	A
17	RR_SNP-17	2724	g	g	g	g	g	g	g	g	g	g	g	g	a	a	a	a	Genic	matK	R
18	RR_SNP-18	2734	g	g	g	g	g	g	g	g	g	g	g	g	a	a	a	a	Genic	matK	R
54	BB_SNP-54	2736	g	g	g	g	t	t	t	t	g	g	g	g	g	g	g	g	Genic	matK	B
19	RR_SNP-19	2746	a	a	a	a	a	a	a	a	a	a	a	a	t	t	t	t	Genic	matK	R
55	BB_SNP-55	2809	g	g	g	g	t	t	t	t	g	g	g	g	g	g	g	g	Genic	matK	B
56	BB_SNP-56	2812	g	g	g	g	t	t	t	t	g	g	g	g	g	g	g	g	Genic	matK	B
57	BB_SNP-57	2848	g	g	g	g	c	c	c	c	g	g	g	g	g	g	g	g	Genic	matK	B
20	RR_SNP-20	2879	c	c	c	c	c	c	c	c	c	c	c	c	t	t	t	t	Genic	matK	R
58	BB_SNP-58	3049	g	g	g	g	a	a	a	a	g	g	g	g	g	g	g	g	Genic	matK	B
59	BB_SNP-59	3121	t	t	t	t	g	g	g	g	t	t	t	t	t	t	t	t	Genic	matK	B
60	BB_SNP-60	3154	t	t	t	t	c	c	c	c	t	t	t	t	t	t	t	t	Genic	matK	B
61	BB_SNP-61	3156	c	c	c	c	a	a	a	a	c	c	c	c	c	c	c	c	Genic	matK	B
62	BB_SNP-62	3157	a	a	a	a	g	g	g	g	a	a	a	a	a	a	a	a	Genic	matK	B
63	BB_SNP-63	3171	t	t	t	t	a	a	a	a	t	t	t	t	t	t	t	t	Genic	matK	B
64	BB_SNP-64	3179	c	c	c	c	t	t	t	t	c	c	c	c	c	c	c	c	Genic	matK	B
65	BB_SNP-65	3248	t	t	t	t	a	a	a	a	t	t	t	t	t	t	t	t	Genic	matK	B
66	BB_SNP-66	3249	t	t	t	t	g	g	g	g	t	t	t	t	t	t	t	t	Genic	matK	B
67	BB_SNP-67	3256	a	a	a	a	c	c	c	c	a	a	a	a	a	a	a	a	Genic	matK	B
68	BB_SNP-68	3269	t	t	t	t	g	g	g	g	t	t	t	t	t	t	t	t	Genic	matK	B
21	RR_SNP-21	3319	c	c	c	c	c	c	c	c	c	c	c	c	t	t	t	t	Genic	matK	R
8	CC_SNP-8	3385	a	a	a	a	a	a	a	a	g	g	g	g	a	a	a	a	Genic	matK	C
22	RR_SNP-22	3386	g	g	g	g	g	g	g	g	g	g	g	g	a	a	a	a	Genic	matK	R
69	BB_SNP-69	3387	g	g	g	g	a	a	a	a	g	g	g	g	g	g	g	g	Genic	matK	B
70	BB_SNP-70	3426	c	c	c	c	a	a	a	a	c	c	c	c	c	c	c	c	Genic	matK	B
23	RR_SNP-23	3429	g	g	g	g	g	g	g	g	g	g	g	g	a	a	a	a	Genic	matK	R
71	BB_SNP-71	3620	g	g	g	g	a	a	a	a	g	g	g	g	g	g	g	g	Inter-genic	matK-trnK-UUU	B
72	BB_SNP-72	3630	a	a	a	a	g	g	g	g	a	a	a	a	a	a	a	a	Inter-genic	matK-trnK-UUU	B
9	CC_SNP-9	3718	g	g	g	g	g	g	g	g	t	t	t	t	g	g	g	g	Inter-genic	matK-trnK-UUU	C
73	BB_SNP-73	3872	g	g	g	g	a	a	a	a	g	g	g	g	g	g	g	g	Inter-genic	matK-trnK-UUU	B
74	BB_SNP-74	3892	g	g	g	g	a	a	a	a	g	g	g	g	g	g	g	g	Inter-genic	matK-trnK-UUU	B
24	RR_SNP-24	3912	c	c	c	c	c	c	c	c	c	c	c	c	t	t	t	t	Inter-genic	matK-trnK-UUU	R
75	BB_SNP-75	3927	t	t	t	t	c	c	c	c	t	t	t	t	t	t	t	t	Inter-genic	matK-trnK-UUU	B
76	BB_SNP-76	3929	c	c	c	c	t	t	t	t	c	c	c	c	c	c	c	c	Inter-genic	matK-trnK-UUU	B
77	BB_SNP-77	3937	t	t	t	t	g	g	g	g	t	t	t	t	t	t	t	t	Inter-genic	matK-trnK-UUU	B
25	RR_SNP-25	3994	t	t	t	t	t	t	t	t	t	t	t	t	c	c	c	c	Inter-genic	matK-trnK-UUU	R
78	BB_SNP-78	4007	a	a	a	a	g	g	g	g	a	a	a	a	a	a	a	a	Inter-genic	matK-trnK-UUU	B
79	BB_SNP-79	4012	a	a	a	a	c	c	c	c	a	a	a	a	a	a	a	a	Inter-genic	matK-trnK-UUU	B
2	AA_SNP-2	4022	t	t	t	t	g	g	g	g	g	g	g	g	g	g	g	g	Inter-genic	matK-trnK-UUU	A
80	BB_SNP-80	4075	c	c	c	c	t	t	t	t	c	c	c	c	c	c	c	c	Inter-genic	matK-trnK-UUU	B
81	BB_SNP-81	4092	c	c	c	c	t	t	t	t	c	c	c	c	c	c	c	c	Inter-genic	matK-trnK-UUU	B
82	BB_SNP-82	4133	a	a	a	a	g	g	g	g	a	a	a	a	a	a	a	a	Inter-genic	matK-trnK-UUU	B
3	AA_SNP-3	4142	t	t	t	t	g	g	g	g	g	g	g	g	g	g	g	g	Inter-genic	matK-trnK-UUU	A
26	RR_SNP-26	4143	t	t	t	t	t	t	t	t	t	t	t	t	g	g	g	g	Inter-genic	matK-trnK-UUU	R
83	BB_SNP-83	4242	c	c	c	c	a	a	a	a	c	c	c	c	c	c	c	c	Inter-genic	matK-trnK-UUU	B
27	RR_SNP-27	4350	t	t	t	t	t	t	t	t	t	t	t	t	a	a	a	a	Inter-genic	trnK-UUU-rps16	R
84	BB_SNP-84	4388	a	a	a	a	c	c	c	c	a	a	a	a	a	a	a	a	Inter-genic	trnK-UUU-rps16	B
85	BB_SNP-85	4456	c	c	c	c	g	g	g	g	c	c	c	c	c	c	c	c	Inter-genic	trnK-UUU-rps16	B
86	BB_SNP-86	4481	a	a	a	a	g	g	g	g	a	a	a	a	a	a	a	a	Inter-genic	trnK-UUU-rps16	B
87	BB_SNP-87	4529	a	a	a	a	c	c	c	c	a	a	a	a	a	a	a	a	Inter-genic	trnK-UUU-rps16	B
88	BB_SNP-88	4543	t	t	t	t	c	c	c	c	t	t	t	t	t	t	t	t	Inter-genic	trnK-UUU-rps16	B
89	BB_SNP-89	4549	c	c	c	c	t	t	t	t	c	c	c	c	c	c	c	c	Inter-genic	trnK-UUU-rps16	B
90	BB_SNP-90	4575	a	a	a	a	g	g	g	g	a	a	a	a	a	a	a	a	Inter-genic	trnK-UUU-rps16	B
91	BB_SNP-91	4596	c	c	c	c	a	a	a	a	c	c	c	c	c	c	c	c	Inter-genic	trnK-UUU-rps16	B
92	BB_SNP-92	4606	a	a	a	a	t	t	t	t	a	a	a	a	a	a	a	a	Inter-genic	trnK-UUU-rps16	B
93	BB_SNP-93	4609	t	t	t	t	g	g	g	g	t	t	t	t	c	c	c	c	Inter-genic	trnK-UUU-rps16	B
28	RR_SNP-28	4609	t	t	t	t	g	g	g	g	t	t	t	t	c	c	c	c	Inter-genic	trnK-UUU-rps16	R
94	BB_SNP-94	4650	t	t	t	t	a	a	a	a	t	t	t	t	t	t	t	t	Inter-genic	trnK-UUU-rps16	B
95	BB_SNP-95	4761	a	a	a	a	t	t	t	t	a	a	a	a	a	a	a	a	Inter-genic	trnK-UUU-rps16	B
96	BB_SNP-96	4762	t	t	t	t	a	a	a	a	t	t	t	t	t	t	t	t	Inter-genic	trnK-UUU-rps16	B
97	BB_SNP-97	4767	t	t	t	t	g	g	g	g	t	t	t	t	t	t	t	t	Inter-genic	trnK-UUU-rps16	B
98	BB_SNP-98	4770	a	a	a	a	t	t	t	t	a	a	a	a	a	a	a	a	Inter-genic	trnK-UUU-rps16	B
99	BB_SNP-99	4774	t	t	t	t	a	a	a	a	t	t	t	t	t	t	t	t	Inter-genic	trnK-UUU-rps16	B
100	BB_SNP-100	4812	a	a	a	a	g	g	g	g	a	a	a	a	a	a	a	a	Inter-genic	trnK-UUU-rps16	B
101	BB_SNP-101	4815	a	a	a	a	t	t	t	t	a	a	a	a	a	a	a	a	Inter-genic	trnK-UUU-rps16	B
102	BB_SNP-102	4816	a	a	a	a	t	t	t	t	a	a	a	a	a	a	a	a	Inter-genic	trnK-UUU-rps16	B
103	BB_SNP-103	4822	g	g	g	g	c	c	c	c	g	g	g	g	g	g	g	g	Inter-genic	trnK-UUU-rps16	B
104	BB_SNP-104	4838	t	t	t	t	g	g	g	g	t	t	t	t	t	t	t	t	Inter-genic	trnK-UUU-rps16	B
105	BB_SNP-105	4840	g	g	g	g	t	t	t	t	g	g	g	g	g	g	g	g	Inter-genic	trnK-UUU-rps16	B
29	RR_SNP-29	4846	c	c	c	c	c	c	c	c	c	c	c	c	a	a	a	a	Inter-genic	trnK-UUU-rps16	R
4	AA_SNP-4	4853	c	c	c	c	t	t	t	t	t	t	t	t	t	t	t	t	Inter-genic	trnK-UUU-rps16	A
106	BB_SNP-106	4902	t	t	t	t	g	g	g	g	t	t	t	t	t	t	t	t	Genic	rps16	B
107	BB_SNP-107	4903	t	t	t	t	c	c	c	c	t	t	t	t	t	t	t	t	Genic	rps16	B
108	BB_SNP-108	4911	a	a	a	a	g	g	g	g	a	a	a	a	a	a	a	a	Genic	rps16	B
109	BB_SNP-109	4917	g	g	g	g	t	t	t	t	g	g	g	g	g	g	g	g	Genic	rps16	B
110	BB_SNP-110	4919	t	t	t	t	a	a	a	a	t	t	t	t	t	t	t	t	Genic	rps16	B
111	BB_SNP-111	4927	a	a	a	a	c	c	c	c	a	a	a	a	a	a	a	a	Genic	rps16	B
112	BB_SNP-112	4929	a	a	a	a	g	g	g	g	a	a	a	a	a	a	a	a	Genic	rps16	B
10	CC_SNP-10	4941	g	g	g	g	g	g	g	g	a	a	a	a	g	g	g	g	Genic	rps16	C
113	BB_SNP-113	4999	g	g	g	g	c	c	c	c	g	g	g	g	g	g	g	g	Genic	rps16	B
114	BB_SNP-114	5058	a	a	a	a	c	c	c	c	a	a	a	a	a	a	a	a	Genic	rps16	B
115	BB_SNP-115	5062	t	t	t	t	c	c	c	c	t	t	t	t	t	t	t	t	Genic	rps16	B
116	BB_SNP-116	5076	g	g	g	g	t	t	t	t	g	g	g	g	g	g	g	g	Genic	rps16	B
11	CC_SNP-11	5093	c	c	c	c	c	c	c	c	a	a	a	a	c	c	c	c	Genic	rps16	C
30	RR_SNP-30	5104	g	g	g	g	g	g	g	g	g	g	g	g	t	t	t	t	Genic	rps16	R
117	BB_SNP-117	5106	c	c	c	c	t	t	t	t	c	c	c	c	c	c	c	c	Genic	rps16	B
118	BB_SNP-118	5123	c	c	c	c	a	a	a	a	c	c	c	c	c	c	c	c	Genic	rps16	B
119	BB_SNP-119	5225	c	c	c	c	g	g	g	g	c	c	c	c	c	c	c	c	Genic	rps16	B
120	BB_SNP-120	5237	c	c	c	c	a	a	a	a	c	c	c	c	c	c	c	c	Genic	rps16	B
121	BB_SNP-121	5383	a	a	a	a	c	c	c	c	a	a	a	a	a	a	a	a	Genic	rps16	B
122	BB_SNP-122	5456	t	t	t	t	c	c	c	c	t	t	t	t	t	t	t	t	Genic	rps16	B
123	BB_SNP-123	5474	g	g	g	g	a	a	a	a	g	g	g	g	g	g	g	g	Genic	rps16	B
124	BB_SNP-124	5485	c	c	c	c	a	a	a	a	c	c	c	c	c	c	c	c	Genic	rps16	B
31	RR_SNP-31	5641	c	c	c	c	c	c	c	c	c	c	c	c	t	t	t	t	Genic	rps16	R
125	BB_SNP-125	5648	g	g	g	g	a	a	a	a	g	g	g	g	g	g	g	g	Genic	rps16	B
126	BB_SNP-126	5687	a	a	a	a	t	t	t	t	a	a	a	a	a	a	a	a	Genic	rps16	B
127	BB_SNP-127	5688	g	g	g	g	t	t	t	t	g	g	g	g	g	g	g	g	Genic	rps16	B
128	BB_SNP-128	5706	g	g	g	g	a	a	a	a	g	g	g	g	g	g	g	g	Genic	rps16	B
32	RR_SNP-32	5814	c	c	c	c	c	c	c	c	c	c	c	c	a	a	a	a	Genic	rps16	R
33	RR_SNP-33	5831	g	g	g	g	g	g	g	g	g	g	g	g	t	t	t	t	Genic	rps16	R
129	BB_SNP-129	5894	c	c	c	c	a	a	a	a	c	c	c	c	c	c	c	c	Genic	rps16	B
130	BB_SNP-130	5910	c	c	c	c	t	t	t	t	c	c	c	c	c	c	c	c	Genic	rps16	B
34	RR_SNP-34	5929	a	a	a	a	a	a	a	a	a	a	a	a	g	g	g	g	Genic	rps16	R
35	RR_SNP-35	5932	g	g	g	g	g	g	g	g	g	g	g	g	c	c	c	c	Genic	rps16	R
131	BB_SNP-131	5934	t	t	t	t	c	c	c	c	t	t	t	t	t	t	t	t	Genic	rps16	B
36	RR_SNP-36	5948	a	a	a	a	a	a	a	a	a	a	a	a	c	c	c	c	Genic	rps16	R
132	BB_SNP-132	6028	g	g	g	g	t	t	t	t	g	g	g	g	g	g	g	g	Inter-genic	rps16-trnQ-UUG	B
37	RR_SNP-37	6032	a	a	a	a	a	a	a	a	a	a	a	a	c	c	c	c	Inter-genic	rps16-trnQ-UUG	R
38	RR_SNP-38	6098	c	c	c	c	c	c	c	c	c	c	c	c	t	t	t	t	Inter-genic	rps16-trnQ-UUG	R
133	BB_SNP-133	6257	t	t	t	t	c	c	c	c	t	t	t	t	t	t	t	t	Inter-genic	rps16-trnQ-UUG	B
134	BB_SNP-134	6308	t	t	t	t	c	c	c	c	t	t	t	t	t	t	t	t	Inter-genic	rps16-trnQ-UUG	B
135	BB_SNP-135	6377	a	a	a	a	c	c	c	c	a	a	a	a	a	a	a	a	Inter-genic	rps16-trnQ-UUG	B
136	BB_SNP-136	6392	g	g	g	g	a	a	a	a	g	g	g	g	g	g	g	g	Inter-genic	rps16-trnQ-UUG	B
39	RR_SNP-39	6446	t	t	t	t	t	t	t	t	t	t	t	t	a	a	a	a	Inter-genic	rps16-trnQ-UUG	R
137	BB_SNP-137	6447	a	a	a	a	c	c	c	c	a	a	a	a	a	a	a	a	Inter-genic	rps16-trnQ-UUG	B
40	RR_SNP-40	6453	g	g	g	g	g	g	g	g	g	g	g	g	t	t	t	t	Inter-genic	rps16-trnQ-UUG	R
41	RR_SNP-41	6489	t	t	t	t	t	t	t	t	t	t	t	t	a	a	a	a	Genic	TRNQ-UUG	R
12	CC_SNP-12	6493	t	t	t	t	t	t	t	t	g	g	g	g	t	t	t	t	Genic	TRNQ-UUG	C
5	AA_SNP-5	6494	t	t	t	t	a	a	a	a	a	a	a	a	a	a	a	a	Genic	TRNQ-UUG	A
42	RR_SNP-42	6539	c	c	c	c	c	c	c	c	c	c	c	c	t	t	t	t	Genic	TRNQ-UUG	R
138	BB_SNP-138	6574	a	a	a	a	t	t	t	t	a	a	a	a	a	a	a	a	Inter-genic	rps16-trnQ-UUG	B
139	BB_SNP-139	6617	g	g	g	g	a	a	a	a	g	g	g	g	t	g	t	t	Inter-genic	rps16-trnQ-UUG	B
43	RR_SNP-43	6655	a	a	a	a	a	a	a	a	a	a	a	a	t	t	t	t	Inter-genic	rps16-trnQ-UUG	R
140	BB_SNP-140	6656	t	t	t	t	g	g	g	g	t	t	t	t	t	t	t	t	Inter-genic	rps16-trnQ-UUG	B
44	RR_SNP-44	6657	t	t	t	t	t	t	t	t	t	t	t	t	a	a	a	a	Inter-genic	rps16-trnQ-UUG	R
45	RR_SNP-45	6658	c	c	c	c	c	c	c	c	c	c	c	c	a	a	a	a	Inter-genic	rps16-trnQ-UUG	R
46	RR_SNP-46	6659	t	t	t	t	t	t	t	t	t	t	t	t	g	g	g	g	Inter-genic	rps16-trnQ-UUG	R
47	RR_SNP-47	6660	t	t	t	t	t	t	t	t	t	t	t	t	a	a	a	a	Inter-genic	rps16-trnQ-UUG	R
48	RR_SNP-48	6662	a	a	a	a	a	a	a	a	a	a	a	a	t	t	t	t	Inter-genic	rps16-trnQ-UUG	R
49	RR_SNP-49	6672	t	t	t	t	t	t	t	t	t	t	t	t	g	g	g	g	Inter-genic	rps16-trnQ-UUG	R
141	BB_SNP-141	6687	a	a	a	a	g	g	g	g	a	a	a	a	a	a	a	a	Inter-genic	rps16-trnQ-UUG	B
13	CC_SNP-13	6688	g	g	g	g	g	g	g	g	t	t	t	t	g	g	g	g	Inter-genic	rps16-trnQ-UUG	C
142	BB_SNP-142	6690	a	a	a	a	g	g	g	g	a	a	a	a	a	a	a	a	Inter-genic	rps16-trnQ-UUG	B
50	RR_SNP-50	6693	a	a	a	a	a	a	a	a	a	a	a	a	c	c	c	c	Inter-genic	rps16-trnQ-UUG	R
143	BB_SNP-143	6707	g	g	g	g	a	a	a	a	g	g	g	g	g	g	g	g	Inter-genic	rps16-trnQ-UUG	B
144	BB_SNP-144	6709	c	c	c	c	t	t	t	t	c	c	c	c	c	c	c	c	Inter-genic	rps16-trnQ-UUG	B
145	BB_SNP-145	6725	t	t	t	t	c	c	c	c	t	t	t	t	t	t	t	t	Inter-genic	rps16-trnQ-UUG	B
146	BB_SNP-146	6736	g	g	g	g	a	a	a	a	g	g	g	g	g	g	g	g	Inter-genic	rps16-trnQ-UUG	B
147	BB_SNP-147	6740	t	t	t	t	g	g	g	g	t	t	t	t	t	t	t	t	Inter-genic	rps16-trnQ-UUG	B
51	RR_SNP-51	6854	a	a	a	a	a	a	a	a	a	a	a	a	g	g	g	g	Inter-genic	rps16-trnQ-UUG	R
148	BB_SNP-148	6878	c	c	c	c	t	t	t	t	c	c	c	c	c	c	c	c	Inter-genic	rps16-trnQ-UUG	B
149	BB_SNP-149	6889	a	a	a	a	c	c	c	c	a	a	a	a	a	a	a	a	Inter-genic	rps16-trnQ-UUG	B
150	BB_SNP-150	6926	g	g	g	g	a	a	a	a	g	g	g	g	g	g	g	g	Genic	psbK	B
52	RR_SNP-52	6945	t	t	t	t	t	t	t	t	t	t	t	t	g	g	g	g	Genic	psbK	R
6	AA_SNP-6	7012	t	t	t	t	a	a	a	a	a	a	a	a	a	a	a	a	Genic	psbK	A
7	AA_SNP-7	7015	t	t	t	t	a	a	a	a	a	a	a	a	a	a	a	a	Genic	psbK	A
53	RR_SNP-53	7073	c	c	c	c	c	c	c	c	c	c	c	c	a	a	a	a	Genic	psbK	R
151	BB_SNP-151	7153	t	t	t	t	a	a	a	a	t	t	t	t	t	t	t	t	Inter-genic	trnQ-UUG-psbK	B
152	BB_SNP-152	7241	g	g	g	g	a	a	a	a	g	g	g	g	g	g	g	g	Inter-genic	trnQ-UUG-psbK	B
54	RR_SNP-54	7269	g	g	g	g	g	g	g	g	g	g	g	g	a	a	a	a	Inter-genic	trnQ-UUG-psbK	R
153	BB_SNP-153	7351	a	a	a	a	c	c	c	c	a	a	a	a	a	a	a	a	Inter-genic	trnQ-UUG-psbK	B
55	RR_SNP-55	7368	a	a	a	a	a	a	a	a	a	a	a	a	c	c	c	c	Inter-genic	trnQ-UUG-psbK	R
56	RR_SNP-56	7390	c	c	c	c	c	c	c	c	c	c	c	c	g	g	g	g	Genic	psbI	R
57	RR_SNP-57	7412	c	c	c	c	c	c	c	c	c	c	c	c	t	t	t	t	Genic	psbI	R
58	RR_SNP-58	7413	a	a	a	a	a	a	a	a	a	a	a	a	c	c	c	c	Genic	psbI	R
154	BB_SNP-154	7433	g	g	g	g	c	c	c	c	g	g	g	g	a	a	a	a	Genic	psbI	B
59	RR_SNP-59	7433	g	g	g	g	c	c	c	c	g	g	g	g	a	a	a	a	Genic	psbI	R
155	BB_SNP-155	7489	t	t	t	t	g	g	g	g	t	t	t	t	t	t	t	t	Genic	psbI	B
156	BB_SNP-156	7506	t	t	t	t	g	g	g	g	t	t	t	t	t	t	t	t	Inter-genic	psbI-TRNS-GCU	B
157	BB_SNP-157	7564	g	g	g	g	c	c	c	c	g	g	g	g	a	a	a	a	Inter-genic	psbI-TRNS-GCU	B
60	RR_SNP-60	7564	g	g	g	g	c	c	c	c	g	g	g	g	a	a	a	a	Inter-genic	psbI-TRNS-GCU	R
14	CC_SNP-14	7565	t	t	t	t	t	t	t	t	g	g	g	g	t	t	t	t	Inter-genic	psbI-TRNS-GCU	C
61	RR_SNP-61	7615	t	t	t	t	t	t	t	t	t	t	t	t	a	a	a	a	Genic	TRNS-GCU	R
533	RR_SNP-533	7616	t	t	t	g	g	g	g	g	t	t	t	t	a	a	a	a	Genic	TRNS-GCU	R
543	RR_SNP-543	7616	t	t	t	g	g	g	g	g	t	t	t	t	a	a	a	a	Genic	TRNS-GCU	R
15	CC_SNP-15	7620	a	a	a	a	a	a	a	a	t	t	t	t	a	a	a	a	Genic	TRNS-GCU	C
16	CC_SNP-16	7621	a	a	a	a	a	a	a	a	t	t	t	t	a	a	a	a	Genic	TRNS-GCU	C
158	BB_SNP-158	7719	c	c	c	c	t	t	t	t	c	c	c	c	c	c	c	c	Inter-genic	trnS-GCU-trnG-UCC	B
62	RR_SNP-62	7765	g	g	g	g	g	g	g	g	g	g	g	g	c	c	c	c	Inter-genic	trnS-GCU-trnG-UCC	R
63	RR_SNP-63	7766	a	a	a	a	a	a	a	a	a	a	a	a	c	c	c	c	Inter-genic	trnS-GCU-trnG-UCC	R
64	RR_SNP-64	7767	a	a	a	a	a	a	a	a	a	a	a	a	t	t	t	t	Inter-genic	trnS-GCU-trnG-UCC	R
65	RR_SNP-65	7768	a	a	a	a	a	a	a	a	a	a	a	a	t	t	t	t	Inter-genic	trnS-GCU-trnG-UCC	R
66	RR_SNP-66	7769	g	g	g	g	g	g	g	g	g	g	g	g	t	t	t	t	Inter-genic	trnS-GCU-trnG-UCC	R
67	RR_SNP-67	7770	g	g	g	g	g	g	g	g	g	g	g	g	c	c	c	c	Inter-genic	trnS-GCU-trnG-UCC	R
159	BB_SNP-159	7807	a	a	a	a	t	t	t	t	a	a	a	a	a	a	a	a	Inter-genic	trnS-GCU-trnG-UCC	B
160	BB_SNP-160	7808	a	a	a	a	t	t	t	t	a	a	a	a	a	a	a	a	Inter-genic	trnS-GCU-trnG-UCC	B
68	RR_SNP-68	7843	g	g	g	g	g	g	g	g	g	g	g	g	c	c	c	c	Inter-genic	trnS-GCU-trnG-UCC	R
161	BB_SNP-161	7974	a	a	a	a	g	g	g	g	a	a	a	a	a	a	a	a	Inter-genic	trnS-GCU-trnG-UCC	B
162	BB_SNP-162	8008	c	c	c	c	g	g	g	g	c	c	c	c	c	c	c	c	Inter-genic	trnS-GCU-trnG-UCC	B
163	BB_SNP-163	8015	a	a	a	a	g	g	g	g	a	a	a	a	a	a	a	a	Inter-genic	trnS-GCU-trnG-UCC	B
164	BB_SNP-164	8022	a	a	a	a	c	c	c	c	a	a	a	a	a	a	a	a	Inter-genic	trnS-GCU-trnG-UCC	B
165	BB_SNP-165	8024	t	t	t	t	c	c	c	c	t	t	t	t	t	t	t	t	Inter-genic	trnS-GCU-trnG-UCC	B
166	BB_SNP-166	8064	t	t	t	t	a	a	a	a	t	t	t	t	t	t	t	t	Inter-genic	trnS-GCU-trnG-UCC	B
167	BB_SNP-167	8076	t	t	t	t	a	a	a	a	t	t	t	t	t	t	t	t	Inter-genic	trnS-GCU-trnG-UCC	B
168	BB_SNP-168	8104	a	a	a	a	t	t	t	t	a	a	a	a	a	a	a	a	Inter-genic	trnS-GCU-trnG-UCC	B
169	BB_SNP-169	8117	a	a	a	a	c	c	c	c	a	a	a	a	a	a	a	a	Inter-genic	trnS-GCU-trnG-UCC	B
170	BB_SNP-170	8193	t	t	t	t	g	g	g	g	t	t	t	t	t	t	t	t	Inter-genic	trnS-GCU-trnG-UCC	B
171	BB_SNP-171	8216	t	t	t	t	a	a	a	a	t	t	t	t	t	t	t	t	Inter-genic	trnS-GCU-trnG-UCC	B
172	BB_SNP-172	8237	a	a	a	a	t	t	t	t	a	a	a	a	a	a	a	a	Inter-genic	trnS-GCU-trnG-UCC	B
173	BB_SNP-173	8336	c	c	c	c	a	a	a	a	c	c	c	c	c	c	c	c	Genic	trnG-UCC	B
174	BB_SNP-174	8337	a	a	a	a	g	g	g	g	a	a	a	a	a	a	a	a	Genic	trnG-UCC	B
69	RR_SNP-69	8339	t	t	t	t	t	t	t	t	t	t	t	t	c	c	c	c	Genic	trnG-UCC	R
175	BB_SNP-175	8355	g	g	g	g	a	a	a	a	g	g	g	g	g	g	g	g	Genic	trnG-UCC	B
176	BB_SNP-176	8365	g	g	g	g	t	t	t	t	g	g	g	g	g	g	g	g	Genic	trnG-UCC	B
177	BB_SNP-177	8452	a	a	a	a	t	t	t	t	a	a	a	a	a	a	a	a	Genic	trnG-UCC	B
178	BB_SNP-178	8516	a	a	a	a	g	g	g	g	a	a	a	a	a	a	a	a	Genic	trnG-UCC	B
179	BB_SNP-179	8520	g	g	g	g	a	a	a	a	g	g	g	g	g	g	g	g	Genic	trnG-UCC	B
180	BB_SNP-180	8525	t	t	t	t	g	g	g	g	t	t	t	t	t	t	t	t	Genic	trnG-UCC	B
70	RR_SNP-70	8557	g	g	g	g	g	g	g	g	g	g	g	g	a	a	a	a	Genic	trnG-UCC	R
181	BB_SNP-181	8562	c	c	c	c	t	t	t	t	c	c	c	c	c	c	c	c	Genic	trnG-UCC	B
182	BB_SNP-182	8589	a	a	a	a	g	g	g	g	a	a	a	a	a	a	a	a	Genic	trnG-UCC	B
71	RR_SNP-71	8605	a	a	a	a	a	a	a	a	a	a	a	a	g	g	g	g	Genic	trnG-UCC	R
72	RR_SNP-72	8631	c	c	c	c	c	c	c	c	c	c	c	c	a	a	a	a	Genic	trnG-UCC	R
183	BB_SNP-183	8654	a	a	a	a	g	g	g	g	a	a	a	a	a	a	a	a	Genic	trnG-UCC	B
184	BB_SNP-184	8677	g	g	g	g	c	c	c	c	g	g	g	g	g	g	g	g	Genic	trnG-UCC	B
185	BB_SNP-185	8788	g	g	g	g	t	t	t	t	g	g	g	g	g	g	g	g	Genic	trnG-UCC	B
186	BB_SNP-186	8800	g	g	g	g	a	a	a	a	g	g	g	g	g	g	g	g	Genic	trnG-UCC	B
187	BB_SNP-187	8889	a	a	a	a	c	c	c	c	a	a	a	a	a	a	a	a	Genic	trnG-UCC	B
188	BB_SNP-188	8891	g	g	g	g	t	t	t	t	g	g	g	g	g	g	g	g	Genic	trnG-UCC	B
189	BB_SNP-189	8897	t	t	t	t	c	c	c	c	t	t	t	t	t	t	t	t	Genic	trnG-UCC	B
190	BB_SNP-190	8922	g	g	g	g	a	a	a	a	t	t	t	t	g	g	g	g	Genic	trnG-UCC	B
17	CC_SNP-17	8922	g	g	g	g	a	a	a	a	t	t	t	t	g	g	g	g	Genic	trnG-UCC	C
191	BB_SNP-191	8924	c	c	c	c	t	t	t	t	c	c	c	c	c	c	c	c	Genic	trnG-UCC	B
73	RR_SNP-73	8981	c	c	c	c	c	c	c	c	c	c	c	c	a	a	a	a	Genic	trnG-UCC	R
192	BB_SNP-192	9177	t	t	t	t	g	g	g	g	t	t	t	t	t	t	t	t	Inter-genic	trnG-UCC-TRNR-UCU	B
18	CC_SNP-18	9183	g	g	g	g	g	g	g	g	a	a	a	a	g	g	g	g	Inter-genic	trnG-UCC-TRNR-UCU	C
19	CC_SNP-19	9222	c	c	c	c	c	c	c	c	a	a	a	a	c	c	c	c	Inter-genic	trnG-UCC-TRNR-UCU	C
193	BB_SNP-193	9251	g	g	g	g	a	a	a	a	g	g	g	g	g	g	g	g	Inter-genic	trnG-UCC-TRNR-UCU	B
74	RR_SNP-74	9286	t	t	t	t	t	t	t	t	t	t	t	t	g	g	g	g	Genic	trnG-UCC	R
194	BB_SNP-194	9296	c	c	c	c	t	t	t	t	c	c	c	c	c	c	c	c	Genic	trnG-UCC	B
195	BB_SNP-195	9405	g	g	g	g	a	a	a	a	g	g	g	g	g	g	g	g	Inter-genic	TRNR-UCU-atpA	B
196	BB_SNP-196	9487	t	t	t	t	c	c	c	c	t	t	t	t	t	t	t	t	Inter-genic	TRNR-UCU-atpA	B
75	RR_SNP-75	9504	a	a	a	a	a	a	a	a	a	a	a	a	g	g	g	g	Inter-genic	TRNR-UCU-atpA	R
197	BB_SNP-197	9544	g	g	g	g	t	t	t	t	g	g	g	g	g	g	g	g	Inter-genic	TRNR-UCU-atpA	B
198	BB_SNP-198	9563	c	c	c	c	a	a	a	a	c	c	c	c	c	c	c	c	Genic	atpA	B
76	RR_SNP-76	9756	t	t	t	t	t	t	t	t	t	t	t	t	g	g	g	g	Genic	atpA	R
199	BB_SNP-199	9758	a	a	a	a	t	t	t	t	a	a	a	a	a	a	a	a	Genic	atpA	B
200	BB_SNP-200	9759	g	g	g	g	a	a	a	a	g	g	g	g	g	g	g	g	Genic	atpA	B
201	BB_SNP-201	9760	a	a	a	a	g	g	g	g	a	a	a	a	a	a	a	a	Genic	atpA	B
202	BB_SNP-202	9777	g	g	g	g	a	a	a	a	g	g	g	g	g	g	g	g	Genic	atpA	B
203	BB_SNP-203	9782	g	g	g	g	t	t	t	t	g	g	g	g	g	g	g	g	Genic	atpA	B
204	BB_SNP-204	9789	t	t	t	t	g	g	g	g	t	t	t	t	t	t	t	t	Genic	atpA	B
205	BB_SNP-205	9794	a	a	a	a	g	g	g	g	a	a	a	a	a	a	a	a	Genic	atpA	B
8	AA_SNP-8	9798	g	g	g	g	t	t	t	t	t	t	t	t	t	t	t	t	Genic	atpA	A
206	BB_SNP-206	9804	t	t	t	t	g	g	g	g	t	t	t	t	t	t	t	t	Genic	atpA	B
207	BB_SNP-207	9815	t	t	t	t	g	g	g	g	t	t	t	t	a	t	a	a	Genic	atpA	B
208	BB_SNP-208	9827	g	g	g	g	a	a	a	a	g	g	g	g	g	g	g	g	Genic	atpA	B
209	BB_SNP-209	9850	t	t	t	t	g	g	g	g	t	t	t	t	t	t	t	t	Genic	atpA	B
210	BB_SNP-210	9863	a	a	a	a	c	c	c	c	a	a	a	a	a	a	a	a	Genic	atpA	B
211	BB_SNP-211	9867	c	c	c	c	a	a	a	a	c	c	c	c	c	c	c	c	Genic	atpA	B
212	BB_SNP-212	9875	a	a	a	a	c	c	c	c	a	a	a	a	a	a	a	a	Genic	atpA	B
213	BB_SNP-213	9877	a	a	a	a	t	t	t	t	a	a	a	a	a	a	a	a	Genic	atpA	B
214	BB_SNP-214	9879	a	a	a	a	c	c	c	c	a	a	a	a	a	a	a	a	Genic	atpA	B
215	BB_SNP-215	9938	g	g	g	g	t	t	t	t	g	g	g	g	g	g	g	g	Genic	atpA	B
20	CC_SNP-20	9948	c	c	c	c	c	c	c	c	t	t	t	t	c	c	c	c	Genic	atpA	C
216	BB_SNP-216	9959	t	t	t	t	g	g	g	g	t	t	t	t	t	t	t	t	Genic	atpA	B
217	BB_SNP-217	9992	c	c	c	c	g	g	g	g	c	c	c	c	c	c	c	c	Genic	atpA	B
218	BB_SNP-218	10041	t	t	t	t	c	c	c	c	t	t	t	t	t	t	t	t	Genic	atpA	B
219	BB_SNP-219	10158	a	a	a	a	c	c	c	c	a	a	a	a	a	a	a	a	Genic	atpA	B
220	BB_SNP-220	10194	t	t	t	t	c	c	c	c	t	t	t	t	t	t	t	t	Genic	atpA	B
221	BB_SNP-221	10269	c	c	c	c	a	a	a	a	c	c	c	c	c	c	c	c	Genic	atpA	B
77	RR_SNP-77	10386	a	a	a	a	a	a	a	a	a	a	a	a	t	t	t	t	Genic	atpA	R
222	BB_SNP-222	10596	g	g	g	g	c	c	c	c	g	g	g	g	g	g	g	g	Genic	atpA	B
78	RR_SNP-78	10635	t	t	t	t	t	t	t	t	t	t	t	t	c	c	c	c	Genic	atpA	R
223	BB_SNP-223	10710	g	g	g	g	t	t	t	t	g	g	g	g	g	g	g	g	Genic	atpA	B
224	BB_SNP-224	10755	a	a	a	a	c	c	c	c	a	a	a	a	g	g	g	g	Genic	atpA	B
79	RR_SNP-79	10755	a	a	a	a	c	c	c	c	a	a	a	a	g	g	g	g	Genic	atpA	R
225	BB_SNP-225	10782	g	g	g	g	t	t	t	t	g	g	g	g	g	g	g	g	Genic	atpA	B
21	CC_SNP-21	10818	c	c	c	c	c	c	c	c	t	t	t	t	c	c	c	c	Genic	atpA	C
226	BB_SNP-226	10917	a	a	a	a	c	c	c	c	a	a	a	a	a	a	a	a	Genic	atpA	B
227	BB_SNP-227	10920	g	g	g	g	a	a	a	a	g	g	g	g	g	g	g	g	Genic	atpA	B
80	RR_SNP-80	10953	g	g	g	g	g	g	g	g	g	g	g	g	a	a	a	a	Genic	atpA	R
81	RR_SNP-81	10956	g	g	g	g	g	g	g	g	g	g	g	g	a	a	a	a	Genic	atpA	R
82	RR_SNP-82	11024	t	t	t	t	t	t	t	t	t	t	t	t	g	g	g	g	Genic	atpA	R
228	BB_SNP-228	11025	c	c	c	c	t	t	t	t	c	c	c	c	c	c	c	c	Genic	atpA	B
22	CC_SNP-22	11179	g	g	g	g	g	g	g	g	a	a	a	a	g	g	g	g	Genic	atpF	C
229	BB_SNP-229	11268	c	c	c	c	t	t	t	t	c	c	c	c	c	c	c	c	Genic	atpF	B
230	BB_SNP-230	11271	c	c	c	c	t	t	t	t	c	c	c	c	c	c	c	c	Genic	atpF	B
231	BB_SNP-231	11337	c	c	c	c	t	t	t	t	c	c	c	c	c	c	c	c	Genic	atpF	B
232	BB_SNP-232	11421	a	a	a	a	g	g	g	g	a	a	a	a	a	a	a	a	Genic	atpF	B
233	BB_SNP-233	11508	g	g	g	g	c	c	c	c	g	g	g	g	g	g	g	g	Genic	atpF	B
234	BB_SNP-234	11509	g	g	g	g	a	a	a	a	g	g	g	g	g	g	g	g	Genic	atpF	B
235	BB_SNP-235	11519	a	a	a	a	t	t	t	t	a	a	a	a	a	a	a	a	Genic	atpF	B
83	RR_SNP-83	11599	g	g	g	g	g	g	g	g	g	g	g	g	a	a	a	a	Genic	atpF	R
236	BB_SNP-236	11642	a	a	a	a	g	g	g	g	a	a	a	a	a	a	a	a	Genic	atpF	B
237	BB_SNP-237	11717	c	c	c	c	t	t	t	t	c	c	c	c	c	c	c	c	Genic	atpF	B
238	BB_SNP-238	11721	g	g	g	g	t	t	t	t	g	g	g	g	g	g	g	g	Genic	atpF	B
9	AA_SNP-9	11741	g	g	g	g	t	t	t	t	t	t	t	t	t	t	t	t	Genic	atpF	A
239	BB_SNP-239	11890	t	t	t	t	g	g	g	g	t	t	t	t	t	t	t	t	Genic	atpF	B
84	RR_SNP-84	11945	a	a	a	a	a	a	a	a	a	a	a	a	c	c	c	c	Genic	atpF	R
240	BB_SNP-240	12011	a	a	a	a	c	c	c	c	a	a	a	a	a	a	a	a	Genic	atpF	B
241	BB_SNP-241	12053	g	g	g	g	a	a	a	a	g	g	g	g	g	g	g	g	Genic	atpF	B
242	BB_SNP-242	12055	g	g	g	g	a	a	a	a	g	g	g	g	g	g	g	g	Genic	atpF	B
243	BB_SNP-243	12069	t	t	t	t	c	c	c	c	t	t	t	t	t	t	t	t	Genic	atpF	B
244	BB_SNP-244	12090	a	a	a	a	g	g	g	g	a	a	a	a	a	a	a	a	Genic	atpF	B
85	RR_SNP-85	12141	c	c	c	c	c	c	c	c	c	c	c	c	t	t	t	t	Genic	atpF	R
245	BB_SNP-245	12169	c	c	c	c	a	a	a	a	c	c	c	c	c	c	c	c	Genic	atpF	B
246	BB_SNP-246	12174	t	t	t	t	c	c	c	c	t	t	t	t	t	t	t	t	Genic	atpF	B
247	BB_SNP-247	12252	t	t	t	t	c	c	c	c	t	t	t	t	t	t	t	t	Genic	atpF	B
86	RR_SNP-86	12306	a	a	a	a	a	a	a	a	a	a	a	a	t	t	t	t	Genic	atpF	R
248	BB_SNP-248	12342	c	c	c	c	t	t	t	t	c	c	c	c	c	c	c	c	Genic	atpF	B
249	BB_SNP-249	12344	g	g	g	g	a	a	a	a	g	g	g	g	g	g	g	g	Genic	atpF	B
250	BB_SNP-250	12377	t	t	t	t	g	g	g	g	t	t	t	t	t	t	t	t	Genic	atpF	B
251	BB_SNP-251	12393	g	g	g	g	a	a	a	a	g	g	g	g	g	g	g	g	Genic	atpF	B
23	CC_SNP-23	12409	t	t	t	t	t	t	t	t	c	c	c	c	t	t	t	t	Genic	atpF	C
252	BB_SNP-252	12437	t	t	t	t	c	c	c	c	t	t	t	t	t	t	t	t	Inter-genic	atpF-atpH	B
24	CC_SNP-24	12552	a	a	a	a	a	a	a	a	t	t	t	t	a	a	a	a	Inter-genic	atpF-atpH	C
253	BB_SNP-253	12619	c	c	c	c	t	t	t	t	c	c	c	c	c	c	c	c	Inter-genic	atpF-atpH	B
87	RR_SNP-87	12801	t	t	t	t	t	t	t	t	t	t	t	t	g	g	g	g	Inter-genic	atpF-atpH	R
254	BB_SNP-254	12843	g	g	g	g	a	a	a	a	g	g	g	g	g	g	g	g	Inter-genic	atpF-atpH	B
255	BB_SNP-255	12871	g	g	g	g	t	t	t	t	g	g	g	g	a	a	a	a	Inter-genic	atpF-atpH	B
88	RR_SNP-88	12871	g	g	g	g	t	t	t	t	g	g	g	g	a	a	a	a	Inter-genic	atpF-atpH	R
256	BB_SNP-256	12912	a	a	a	a	c	c	c	c	a	a	a	a	a	a	a	a	Genic	atpH	B
25	CC_SNP-25	12975	t	t	t	t	t	t	t	t	g	g	g	g	t	t	t	t	Genic	atpH	C
257	BB_SNP-257	13054	a	a	a	a	g	g	g	g	a	a	a	a	a	a	a	a	Genic	atpH	B
89	RR_SNP-89	13056	c	c	c	c	c	c	c	c	c	c	c	c	a	a	a	a	Genic	atpH	R
90	RR_SNP-90	13070	c	c	c	c	c	c	c	c	c	c	c	c	t	t	t	t	Genic	atpH	R
258	BB_SNP-258	13076	c	c	c	c	t	t	t	t	c	c	c	c	c	c	c	c	Genic	atpH	B
91	RR_SNP-91	13224	g	g	g	g	g	g	g	g	g	g	g	g	t	t	t	t	Inter-genic	atpH-atpI	R
259	BB_SNP-259	13229	c	c	c	c	a	a	a	a	c	c	c	c	c	c	c	c	Inter-genic	atpH-atpI	B
260	BB_SNP-260	13250	t	t	t	t	a	a	a	a	t	t	t	t	c	c	c	c	Inter-genic	atpH-atpI	B
92	RR_SNP-92	13250	t	t	t	t	a	a	a	a	t	t	t	t	c	c	c	c	Inter-genic	atpH-atpI	R
261	BB_SNP-261	13251	a	a	a	a	c	c	c	c	a	a	a	a	t	t	t	t	Inter-genic	atpH-atpI	B
93	RR_SNP-93	13251	a	a	a	a	c	c	c	c	a	a	a	a	t	t	t	t	Inter-genic	atpH-atpI	R
262	BB_SNP-262	13252	c	c	c	c	t	t	t	t	c	c	c	c	a	a	a	a	Inter-genic	atpH-atpI	B
94	RR_SNP-94	13252	c	c	c	c	t	t	t	t	c	c	c	c	a	a	a	a	Inter-genic	atpH-atpI	R
263	BB_SNP-263	13253	g	g	g	g	a	a	a	a	g	g	g	g	c	c	c	c	Inter-genic	atpH-atpI	B
95	RR_SNP-95	13253	g	g	g	g	a	a	a	a	g	g	g	g	c	c	c	c	Inter-genic	atpH-atpI	R
264	BB_SNP-264	13254	a	a	a	a	c	c	c	c	a	a	a	a	g	g	g	g	Inter-genic	atpH-atpI	B
96	RR_SNP-96	13254	a	a	a	a	c	c	c	c	a	a	a	a	g	g	g	g	Inter-genic	atpH-atpI	R
265	BB_SNP-265	13255	a	a	a	a	g	g	g	g	a	a	a	a	a	a	a	a	Inter-genic	atpH-atpI	B
97	RR_SNP-97	13405	a	a	a	a	a	a	a	a	a	a	a	a	g	g	g	g	Inter-genic	atpH-atpI	R
266	BB_SNP-266	13414	c	c	c	c	a	a	a	a	c	c	c	c	c	c	c	c	Inter-genic	atpH-atpI	B
267	BB_SNP-267	13736	a	a	a	a	g	g	g	g	a	a	a	a	a	a	a	a	Genic	atpI	B
98	RR_SNP-98	13786	c	c	c	c	c	c	c	c	c	c	c	c	t	t	t	t	Genic	atpI	R
268	BB_SNP-268	13806	a	a	a	a	g	g	g	g	a	a	a	a	a	a	a	a	Genic	atpI	B
26	CC_SNP-26	13838	g	g	g	g	g	g	g	g	t	t	t	t	g	g	g	g	Genic	atpI	C
269	BB_SNP-269	13842	g	g	g	g	a	a	a	a	g	g	g	g	g	g	g	g	Genic	atpI	B
10	AA_SNP-10	13859	a	a	a	a	c	c	c	c	c	c	c	c	c	c	c	c	Genic	atpI	A
270	BB_SNP-270	13872	t	t	t	t	g	g	g	g	t	t	t	t	t	t	t	t	Genic	atpI	B
271	BB_SNP-271	13881	a	a	a	a	c	c	c	c	a	a	a	a	a	a	a	a	Genic	atpI	B
99	RR_SNP-99	13886	c	c	c	c	c	c	c	c	c	c	c	c	t	t	t	t	Genic	atpI	R
272	BB_SNP-272	13898	t	t	t	t	g	g	g	g	t	t	t	t	t	t	t	t	Genic	atpI	B
100	RR_SNP-100	13936	a	a	a	a	a	a	a	a	a	a	a	a	g	g	g	g	Genic	atpI	R
273	BB_SNP-273	13976	g	g	g	g	c	c	c	c	g	g	g	g	g	g	g	g	Genic	atpI	B
274	BB_SNP-274	14018	g	g	g	g	t	t	t	t	g	g	g	g	g	g	g	g	Genic	atpI	B
101	RR_SNP-101	14160	g	g	g	g	g	g	g	g	g	g	g	g	a	a	a	a	Genic	atpI	R
275	BB_SNP-275	14397	c	c	c	c	t	t	t	t	c	c	c	c	c	c	c	c	Inter-genic	atpI-rps2	B
102	RR_SNP-102	14529	t	t	t	t	t	t	t	t	t	t	t	t	a	a	a	a	Inter-genic	atpI-rps2	R
276	BB_SNP-276	14565	a	a	a	a	g	g	g	g	a	a	a	a	a	a	a	a	Inter-genic	atpI-rps2	B
277	BB_SNP-277	14598	g	g	g	g	a	a	a	a	g	g	g	g	g	g	g	g	Inter-genic	atpI-rps2	B
278	BB_SNP-278	14639	c	c	c	c	a	a	a	a	c	c	c	c	c	c	c	c	Genic	rps2	B
279	BB_SNP-279	14649	g	g	g	g	a	a	a	a	g	g	g	g	g	g	g	g	Genic	rps2	B
280	BB_SNP-280	14679	a	a	a	a	c	c	c	c	a	a	a	a	a	a	a	a	Genic	rps2	B
27	CC_SNP-27	14709	g	g	g	g	g	g	g	g	a	a	a	a	g	g	g	g	Genic	rps2	C
281	BB_SNP-281	14807	c	c	c	c	t	t	t	t	c	c	c	c	c	c	c	c	Genic	rps2	B
282	BB_SNP-282	14834	a	a	a	a	c	c	c	c	a	a	a	a	a	a	a	a	Genic	rps2	B
283	BB_SNP-283	14869	t	t	t	t	c	c	c	c	t	t	t	t	t	t	t	t	Genic	rps2	B
284	BB_SNP-284	14877	t	t	t	t	g	g	g	g	t	t	t	t	t	t	t	t	Genic	rps2	B
285	BB_SNP-285	14904	a	a	a	a	t	t	t	t	a	a	a	a	a	a	a	a	Genic	rps2	B
286	BB_SNP-286	14905	g	g	g	g	t	t	t	t	g	g	g	g	g	g	g	g	Genic	rps2	B
287	BB_SNP-287	15347	c	c	c	c	t	t	t	t	c	c	c	c	c	c	c	c	Inter-genic	rps2-rpoC2	B
103	RR_SNP-103	15376	t	t	t	t	t	t	t	t	t	t	t	t	g	g	g	g	Inter-genic	rps2-rpoC2	R
288	BB_SNP-288	15440	a	a	a	a	g	g	g	g	a	a	a	a	a	a	a	a	Inter-genic	rps2-rpoC2	B
289	BB_SNP-289	15796	a	a	a	a	c	c	c	c	a	a	a	a	a	a	a	a	Genic	rpoC2	B
290	BB_SNP-290	15851	g	g	g	g	a	a	a	a	g	g	g	g	g	g	g	g	Genic	rpoC2	B
291	BB_SNP-291	15874	a	a	a	a	g	g	g	g	a	a	a	a	a	a	a	a	Genic	rpoC2	B
292	BB_SNP-292	15946	c	c	c	c	a	a	a	a	c	c	c	c	c	c	c	c	Genic	rpoC2	B
28	CC_SNP-28	15949	g	g	g	g	g	g	g	g	t	t	t	t	g	g	g	g	Genic	rpoC2	C
293	BB_SNP-293	15960	c	c	c	c	t	t	t	t	c	c	c	c	c	c	c	c	Genic	rpoC2	B
294	BB_SNP-294	15984	t	t	t	t	g	g	g	g	t	t	t	t	t	t	t	t	Genic	rpoC2	B
295	BB_SNP-295	16043	a	a	a	a	g	g	g	g	a	a	a	a	a	a	a	a	Genic	rpoC2	B
296	BB_SNP-296	16044	t	t	t	t	g	g	g	g	t	t	t	t	t	t	t	t	Genic	rpoC2	B
104	RR_SNP-104	16088	c	c	c	c	c	c	c	c	c	c	c	c	a	a	a	a	Genic	rpoC2	R
297	BB_SNP-297	16113	a	a	a	a	g	g	g	g	a	a	a	a	a	a	a	a	Genic	rpoC2	B
298	BB_SNP-298	16134	a	a	a	a	c	c	c	c	a	a	a	a	a	a	a	a	Genic	rpoC2	B
299	BB_SNP-299	16176	a	a	a	a	c	c	c	c	a	a	a	a	a	a	a	a	Genic	rpoC2	B
300	BB_SNP-300	16508	g	g	g	g	t	t	t	t	g	g	g	g	g	g	g	g	Genic	rpoC2	B
301	BB_SNP-301	16671	g	g	g	g	c	c	c	c	g	g	g	g	g	g	g	g	Genic	rpoC2	B
302	BB_SNP-302	16689	t	t	t	t	g	g	g	g	t	t	t	t	t	t	t	t	Genic	rpoC2	B
303	BB_SNP-303	16707	g	g	g	g	t	t	t	t	g	g	g	g	g	g	g	g	Genic	rpoC2	B
304	BB_SNP-304	16827	g	g	g	g	c	c	c	c	g	g	g	g	g	g	g	g	Genic	rpoC2	B
29	CC_SNP-29	16968	a	a	a	a	a	a	a	a	g	g	g	g	a	a	a	a	Genic	rpoC2	C
30	CC_SNP-30	17078	g	g	g	g	g	g	g	g	t	t	t	t	g	g	g	g	Genic	rpoC2	C
305	BB_SNP-305	17095	t	t	t	t	g	g	g	g	t	t	t	t	t	t	t	t	Genic	rpoC2	B
306	BB_SNP-306	17108	c	c	c	c	t	t	t	t	c	c	c	c	c	c	c	c	Genic	rpoC2	B
31	CC_SNP-31	17174	t	t	t	t	t	t	t	t	g	g	g	g	t	t	t	t	Genic	rpoC2	C
307	BB_SNP-307	17211	a	a	a	a	g	g	g	g	a	a	a	a	a	a	a	a	Genic	rpoC2	B
105	RR_SNP-105	17246	a	a	a	a	a	a	a	a	a	a	a	a	c	c	c	c	Genic	rpoC2	R
106	RR_SNP-106	17249	g	g	g	g	g	g	g	g	g	g	g	g	c	c	c	c	Genic	rpoC2	R
107	RR_SNP-107	17371	t	t	t	t	t	t	t	t	t	t	t	t	g	g	g	g	Genic	rpoC2	R
308	BB_SNP-308	17391	t	t	t	t	g	g	g	g	t	t	t	t	t	t	t	t	Genic	rpoC2	B
309	BB_SNP-309	17417	g	g	g	g	t	t	t	t	g	g	g	g	g	g	g	g	Genic	rpoC2	B
310	BB_SNP-310	17435	c	c	c	c	t	t	t	t	c	c	c	c	c	c	c	c	Genic	rpoC2	B
311	BB_SNP-311	17548	c	c	c	c	t	t	t	t	c	c	c	c	c	c	c	c	Genic	rpoC2	B
312	BB_SNP-312	17561	c	c	c	c	a	a	a	a	c	c	c	c	c	c	c	c	Genic	rpoC2	B
313	BB_SNP-313	17628	g	g	g	g	t	t	t	t	g	g	g	g	g	g	g	g	Genic	rpoC2	B
314	BB_SNP-314	17655	a	a	a	a	g	g	g	g	a	a	a	a	a	a	a	a	Genic	rpoC2	B
315	BB_SNP-315	17741	g	g	g	g	t	t	t	t	g	g	g	g	g	g	g	g	Genic	rpoC2	B
316	BB_SNP-316	17742	t	t	t	t	c	c	c	c	t	t	t	t	t	t	t	t	Genic	rpoC2	B
317	BB_SNP-317	17774	t	t	t	t	c	c	c	c	t	t	t	t	t	t	t	t	Genic	rpoC2	B
318	BB_SNP-318	17842	g	g	g	g	a	a	a	a	g	g	g	g	g	g	g	g	Genic	rpoC2	B
319	BB_SNP-319	17888	t	t	t	t	g	g	g	g	t	t	t	t	t	t	t	t	Genic	rpoC2	B
108	RR_SNP-108	17955	g	g	g	g	g	g	g	g	g	g	g	g	t	t	t	t	Genic	rpoC2	R
320	BB_SNP-320	17964	c	c	c	c	t	t	t	t	c	c	c	c	c	c	c	c	Genic	rpoC2	B
109	RR_SNP-109	17976	g	g	g	g	g	g	g	g	g	g	g	g	t	t	t	t	Genic	rpoC2	R
110	RR_SNP-110	18081	t	t	t	t	t	t	t	t	t	t	t	t	g	g	g	g	Genic	rpoC2	R
321	BB_SNP-321	18212	c	c	c	c	t	t	t	t	c	c	c	c	c	c	c	c	Genic	rpoC2	B
322	BB_SNP-322	18266	t	t	t	t	g	g	g	g	t	t	t	t	t	t	t	t	Genic	rpoC2	B
32	CC_SNP-32	18316	c	c	c	c	c	c	c	c	g	g	g	g	c	c	c	c	Genic	rpoC2	C
323	BB_SNP-323	18335	t	t	t	t	c	c	c	c	t	t	t	t	t	t	t	t	Genic	rpoC2	B
324	BB_SNP-324	18342	a	a	a	a	g	g	g	g	a	a	a	a	a	a	a	a	Genic	rpoC2	B
325	BB_SNP-325	18351	t	t	t	t	c	c	c	c	t	t	t	t	t	t	t	t	Genic	rpoC2	B
326	BB_SNP-326	18373	g	g	g	g	t	t	t	t	g	g	g	g	g	g	g	g	Genic	rpoC2	B
111	RR_SNP-111	18439	g	g	g	g	g	g	g	g	g	g	g	g	a	a	a	a	Genic	rpoC2	R
327	BB_SNP-327	18441	a	a	a	a	g	g	g	g	a	a	a	a	a	a	a	a	Genic	rpoC2	B
328	BB_SNP-328	18549	t	t	t	t	c	c	c	c	t	t	t	t	t	t	t	t	Genic	rpoC2	B
112	RR_SNP-112	18588	t	t	t	t	t	t	t	t	t	t	t	t	c	c	c	c	Genic	rpoC2	R
329	BB_SNP-329	18633	g	g	g	g	a	a	a	a	g	g	g	g	g	g	g	g	Genic	rpoC2	B
330	BB_SNP-330	18687	a	a	a	a	t	t	t	t	a	a	a	a	a	a	a	a	Genic	rpoC2	B
331	BB_SNP-331	18729	a	a	a	a	g	g	g	g	a	a	a	a	a	a	a	a	Genic	rpoC2	B
332	BB_SNP-332	18798	g	g	g	g	a	a	a	a	g	g	g	g	g	g	g	g	Genic	rpoC2	B
333	BB_SNP-333	18847	g	g	g	g	t	t	t	t	g	g	g	g	g	g	g	g	Genic	rpoC2	B
334	BB_SNP-334	19002	a	a	a	a	g	g	g	g	a	a	a	a	a	a	a	a	Genic	rpoC2	B
335	BB_SNP-335	19050	g	g	g	g	t	t	t	t	g	g	g	g	g	g	g	g	Genic	rpoC2	B
336	BB_SNP-336	19107	a	a	a	a	g	g	g	g	a	a	a	a	a	a	a	a	Genic	rpoC2	B
337	BB_SNP-337	19206	a	a	a	a	g	g	g	g	a	a	a	a	a	a	a	a	Genic	rpoC2	B
338	BB_SNP-338	19482	c	c	c	c	t	t	t	t	c	c	c	c	c	c	c	c	Genic	rpoC2	B
113	RR_SNP-113	19524	a	a	a	a	a	a	a	a	a	a	a	a	c	c	c	c	Genic	rpoC2	R
339	BB_SNP-339	19554	g	g	g	g	t	t	t	t	g	g	g	g	g	g	g	g	Genic	rpoC2	B
114	RR_SNP-114	19614	a	a	a	a	a	a	a	a	a	a	a	a	c	c	c	c	Genic	rpoC2	R
340	BB_SNP-340	19986	t	t	t	t	g	g	g	g	t	t	t	t	t	t	t	t	Genic	rpoC1	B
115	RR_SNP-115	20284	t	t	t	t	t	t	t	t	t	t	t	t	c	c	c	c	Genic	rpoC1	R
341	BB_SNP-341	20286	t	t	t	t	c	c	c	c	t	t	t	t	t	t	t	t	Genic	rpoC1	B
342	BB_SNP-342	20312	a	a	a	a	t	t	t	t	a	a	a	a	a	a	a	a	Genic	rpoC1	B
343	BB_SNP-343	20336	a	a	a	a	g	g	g	g	a	a	a	a	a	a	a	a	Genic	rpoC1	B
11	AA_SNP-11	20415	a	a	a	a	t	t	t	t	c	c	c	c	c	c	c	c	Genic	rpoC1	A
344	BB_SNP-344	20415	a	a	a	a	t	t	t	t	c	c	c	c	c	c	c	c	Genic	rpoC1	B
345	BB_SNP-345	20417	a	a	a	a	t	t	t	t	a	a	a	a	a	a	a	a	Genic	rpoC1	B
346	BB_SNP-346	20425	g	g	g	g	c	c	c	c	g	g	g	g	g	g	g	g	Genic	rpoC1	B
116	RR_SNP-116	20510	t	t	t	t	t	t	t	t	t	t	t	t	c	c	c	c	Genic	rpoC1	R
117	RR_SNP-117	20624	g	g	g	g	g	g	g	g	g	g	g	g	a	a	a	a	Genic	rpoC1	R
347	BB_SNP-347	20726	g	g	g	g	a	a	a	a	g	g	g	g	g	g	g	g	Genic	rpoC1	B
118	RR_SNP-118	21056	c	c	c	c	c	c	c	c	c	c	c	c	g	g	g	g	Genic	rpoC1	R
348	BB_SNP-348	21125	a	a	a	a	g	g	g	g	a	a	a	a	a	a	a	a	Genic	rpoC1	B
349	BB_SNP-349	21275	t	t	t	t	g	g	g	g	t	t	t	t	t	t	t	t	Genic	rpoC1	B
33	CC_SNP-33	21286	c	c	c	c	c	c	c	c	g	g	g	g	c	c	c	c	Genic	rpoC1	C
350	BB_SNP-350	21329	g	g	g	g	a	a	a	a	g	g	g	g	g	g	g	g	Genic	rpoC1	B
351	BB_SNP-351	21440	a	a	a	a	g	g	g	g	a	a	a	a	a	a	a	a	Genic	rpoC1	B
352	BB_SNP-352	21500	c	c	c	c	t	t	t	t	c	c	c	c	c	c	c	c	Genic	rpoC1	B
119	RR_SNP-119	21533	c	c	c	c	c	c	c	c	c	c	c	c	t	t	t	t	Genic	rpoC1	R
353	BB_SNP-353	21545	c	c	c	c	a	a	a	a	c	c	c	c	c	c	c	c	Genic	rpoC1	B
354	BB_SNP-354	21692	t	t	t	t	c	c	c	c	t	t	t	t	t	t	t	t	Genic	rpoC1	B
355	BB_SNP-355	21779	a	a	a	a	g	g	g	g	a	a	a	a	a	a	a	a	Genic	rpoC1	B
356	BB_SNP-356	21806	a	a	a	a	c	c	c	c	a	a	a	a	a	a	a	a	Genic	rpoC1	B
357	BB_SNP-357	21913	g	g	g	g	t	t	t	t	g	g	g	g	g	g	g	g	Genic	rpoC1	B
358	BB_SNP-358	22039	c	c	c	c	a	a	a	a	c	c	c	c	c	c	c	c	Genic	rpoC1	B
359	BB_SNP-359	22040	a	a	a	a	g	g	g	g	a	a	a	a	a	a	a	a	Genic	rpoC1	B
360	BB_SNP-360	22052	t	t	t	t	c	c	c	c	t	t	t	t	t	t	t	t	Genic	rpoC1	B
361	BB_SNP-361	22124	c	c	c	c	a	a	a	a	c	c	c	c	c	c	c	c	Genic	rpoC1	B
120	RR_SNP-120	22175	g	g	g	g	g	g	g	g	g	g	g	g	t	t	t	t	Genic	rpoC1	R
362	BB_SNP-362	22222	c	c	c	c	a	a	a	a	c	c	c	c	c	c	c	c	Genic	rpoC1	B
363	BB_SNP-363	22263	c	c	c	c	t	t	t	t	c	c	c	c	c	c	c	c	Genic	rpoC1	B
364	BB_SNP-364	22264	t	t	t	t	g	g	g	g	t	t	t	t	t	t	t	t	Genic	rpoC1	B
34	CC_SNP-34	22310	a	a	a	a	a	a	a	a	t	t	t	t	a	a	a	a	Genic	rpoC1	C
365	BB_SNP-365	22328	c	c	c	c	t	t	t	t	c	c	c	c	c	c	c	c	Genic	rpoC1	B
366	BB_SNP-366	22329	c	c	c	c	t	t	t	t	c	c	c	c	c	c	c	c	Genic	rpoC1	B
367	BB_SNP-367	22353	t	t	t	t	c	c	c	c	t	t	t	t	t	t	t	t	Genic	rpoC1	B
368	BB_SNP-368	22410	c	c	c	c	g	g	g	g	c	c	c	c	c	c	c	c	Genic	rpoC1	B
121	RR_SNP-121	22411	c	c	c	c	c	c	c	c	c	c	c	c	t	t	t	t	Genic	rpoC1	R
369	BB_SNP-369	22537	g	g	g	g	t	t	t	t	g	g	g	g	g	g	g	g	Genic	rpoC1	B
370	BB_SNP-370	22540	a	a	a	a	c	c	c	c	a	a	a	a	a	a	a	a	Genic	rpoC1	B
371	BB_SNP-371	22544	t	t	t	t	g	g	g	g	t	t	t	t	t	t	t	t	Genic	rpoC1	B
372	BB_SNP-372	22551	t	t	t	t	g	g	g	g	t	t	t	t	t	t	t	t	Genic	rpoC1	B
373	BB_SNP-373	22569	c	c	c	c	t	t	t	t	c	c	c	c	c	c	c	c	Genic	rpoC1	B
374	BB_SNP-374	22581	g	g	g	g	t	t	t	t	g	g	g	g	g	g	g	g	Genic	rpoC1	B
122	RR_SNP-122	22622	a	a	a	a	a	a	a	a	a	a	a	a	g	g	g	g	Genic	rpoC1	R
375	BB_SNP-375	22676	g	g	g	g	a	a	a	a	g	g	g	g	g	g	g	g	Genic	rpoB	B
376	BB_SNP-376	22704	t	t	t	t	g	g	g	g	t	t	t	t	t	t	t	t	Genic	rpoB	B
123	RR_SNP-123	22713	c	c	c	c	c	c	c	c	c	c	c	c	t	t	t	t	Genic	rpoB	R
377	BB_SNP-377	22742	a	a	a	a	g	g	g	g	a	a	a	a	a	a	a	a	Genic	rpoB	B
378	BB_SNP-378	22909	a	a	a	a	g	g	g	g	a	a	a	a	a	a	a	a	Genic	rpoB	B
379	BB_SNP-379	22931	c	c	c	c	t	t	t	t	c	c	c	c	c	c	c	c	Genic	rpoB	B
380	BB_SNP-380	22964	c	c	c	c	t	t	t	t	c	c	c	c	c	c	c	c	Genic	rpoB	B
124	RR_SNP-124	23202	t	t	t	t	t	t	t	t	t	t	t	t	g	g	g	g	Genic	rpoB	R
12	AA_SNP-12	23316	c	c	c	c	t	t	t	t	t	t	t	t	t	t	t	t	Genic	rpoB	A
125	RR_SNP-125	23452	c	c	c	c	c	c	c	c	c	c	c	c	a	a	a	a	Genic	rpoB	R
381	BB_SNP-381	23620	g	g	g	g	t	t	t	t	g	g	g	g	g	g	g	g	Genic	rpoB	B
382	BB_SNP-382	23701	g	g	g	g	t	t	t	t	g	g	g	g	g	g	g	g	Genic	rpoB	B
126	RR_SNP-126	23776	c	c	c	c	c	c	c	c	c	c	c	c	t	t	t	t	Genic	rpoB	R
383	BB_SNP-383	23818	g	g	g	g	a	a	a	a	g	g	g	g	g	g	g	g	Genic	rpoB	B
127	RR_SNP-127	23905	g	g	g	g	g	g	g	g	g	g	g	g	t	t	t	t	Genic	rpoB	R
384	BB_SNP-384	23995	g	g	g	g	t	t	t	t	g	g	g	g	g	g	g	g	Genic	rpoB	B
128	RR_SNP-128	24010	a	a	a	a	a	a	a	a	a	a	a	a	c	c	c	c	Genic	rpoB	R
129	RR_SNP-129	24053	c	c	c	c	c	c	c	c	c	c	c	c	t	t	t	t	Genic	rpoB	R
385	BB_SNP-385	24115	g	g	g	g	a	a	a	a	c	c	c	c	g	g	g	g	Genic	rpoB	B
35	CC_SNP-35	24115	g	g	g	g	a	a	a	a	c	c	c	c	g	g	g	g	Genic	rpoB	C
386	BB_SNP-386	24145	c	c	c	c	t	t	t	t	c	c	c	c	c	c	c	c	Genic	rpoB	B
130	RR_SNP-130	24193	a	a	a	a	a	a	a	a	a	a	a	a	g	g	g	g	Genic	rpoB	R
387	BB_SNP-387	24292	a	a	a	a	c	c	c	c	a	a	a	a	a	a	a	a	Genic	rpoB	B
131	RR_SNP-131	24388	c	c	c	c	c	c	c	c	c	c	c	c	t	t	t	t	Genic	rpoB	R
388	BB_SNP-388	24511	a	a	a	a	c	c	c	c	a	a	a	a	a	a	a	a	Genic	rpoB	B
389	BB_SNP-389	24553	g	g	g	g	a	a	a	a	g	g	g	g	g	g	g	g	Genic	rpoB	B
390	BB_SNP-390	24588	a	a	a	a	c	c	c	c	a	a	a	a	a	a	a	a	Genic	rpoB	B
132	RR_SNP-132	24597	c	c	c	c	c	c	c	c	c	c	c	c	t	t	t	t	Genic	rpoB	R
391	BB_SNP-391	24895	g	g	g	g	a	a	a	a	g	g	g	g	g	g	g	g	Genic	rpoB	B
392	BB_SNP-392	24911	g	g	g	g	a	a	a	a	g	g	g	g	g	g	g	g	Genic	rpoB	B
133	RR_SNP-133	25057	c	c	c	c	c	c	c	c	c	c	c	c	t	t	t	t	Genic	rpoB	R
393	BB_SNP-393	25177	t	t	t	t	c	c	c	c	t	t	t	t	t	t	t	t	Genic	rpoB	B
394	BB_SNP-394	25288	a	a	a	a	g	g	g	g	a	a	a	a	a	a	a	a	Genic	rpoB	B
13	AA_SNP-13	25354	c	c	c	c	a	a	a	a	a	a	a	a	a	a	a	a	Genic	rpoB	A
395	BB_SNP-395	25360	c	c	c	c	t	t	t	t	c	c	c	c	c	c	c	c	Genic	rpoB	B
396	BB_SNP-396	25612	t	t	t	t	g	g	g	g	t	t	t	t	t	t	t	t	Genic	rpoB	B
397	BB_SNP-397	25627	c	c	c	c	t	t	t	t	c	c	c	c	c	c	c	c	Genic	rpoB	B
398	BB_SNP-398	25672	a	a	a	a	g	g	g	g	a	a	a	a	a	a	a	a	Genic	rpoB	B
399	BB_SNP-399	25675	t	t	t	t	c	c	c	c	t	t	t	t	t	t	t	t	Genic	rpoB	B
400	BB_SNP-400	25780	t	t	t	t	c	c	c	c	t	t	t	t	t	t	t	t	Genic	rpoB	B
134	RR_SNP-134	25963	g	g	g	g	g	g	g	g	g	g	g	g	a	a	a	a	Inter-genic	rpoB-trnC-GCA	R
36	CC_SNP-36	26094	t	t	t	t	t	t	t	t	c	c	c	c	t	t	t	t	Inter-genic	rpoB-trnC-GCA	C
401	BB_SNP-401	26186	a	a	a	a	g	g	g	g	a	a	a	a	a	a	a	a	Inter-genic	rpoB-trnC-GCA	B
402	BB_SNP-402	26295	g	g	g	g	t	t	t	t	g	g	g	g	g	g	g	g	Inter-genic	rpoB-trnC-GCA	B
403	BB_SNP-403	26296	c	c	c	c	a	a	a	a	c	c	c	c	c	c	c	c	Inter-genic	rpoB-trnC-GCA	B
135	RR_SNP-135	26308	t	t	t	t	t	t	t	t	t	t	t	t	g	g	g	g	Inter-genic	rpoB-trnC-GCA	R
404	BB_SNP-404	26393	t	t	t	t	g	g	g	g	c	c	c	c	t	t	t	t	Inter-genic	rpoB-trnC-GCA	B
37	CC_SNP-37	26393	t	t	t	t	g	g	g	g	c	c	c	c	t	t	t	t	Inter-genic	rpoB-trnC-GCA	C
136	RR_SNP-136	26543	c	c	c	c	c	c	c	c	c	c	c	c	t	t	t	t	Inter-genic	rpoB-trnC-GCA	R
405	BB_SNP-405	26600	g	g	g	g	a	a	a	a	g	g	g	g	g	g	g	g	Inter-genic	rpoB-trnC-GCA	B
406	BB_SNP-406	26653	g	g	g	g	a	a	a	a	g	g	g	g	g	g	g	g	Inter-genic	rpoB-trnC-GCA	B
407	BB_SNP-407	26754	g	g	g	g	t	t	t	t	g	g	g	g	g	g	g	g	Inter-genic	rpoB-trnC-GCA	B
408	BB_SNP-408	26795	g	g	g	g	t	t	t	t	g	g	g	g	g	g	g	g	Inter-genic	rpoB-trnC-GCA	B
409	BB_SNP-409	26844	a	a	a	a	t	t	t	t	a	a	a	a	a	a	a	a	Inter-genic	rpoB-trnC-GCA	B
410	BB_SNP-410	26848	c	c	c	c	t	t	t	t	c	c	c	c	c	c	c	c	Inter-genic	rpoB-trnC-GCA	B
14	AA_SNP-14	26865	g	g	g	g	t	t	t	t	t	t	t	t	t	t	t	t	Inter-genic	rpoB-trnC-GCA	A
137	RR_SNP-137	26927	g	g	g	g	g	g	g	g	g	g	g	g	t	t	t	t	Inter-genic	rpoB-trnC-GCA	R
411	BB_SNP-411	26968	a	a	a	a	g	g	g	g	a	a	a	a	a	a	a	a	Inter-genic	rpoB-trnC-GCA	B
412	BB_SNP-412	26971	t	t	t	t	c	c	c	c	t	t	t	t	t	t	t	t	Inter-genic	rpoB-trnC-GCA	B
138	RR_SNP-138	27005	t	t	t	t	t	t	t	t	t	t	t	t	a	a	a	a	Genic	rpoB-trnC-GCA	R
413	BB_SNP-413	27028	g	g	g	g	a	a	a	a	g	g	g	g	g	g	g	g	Genic	rpoB-trnC-GCA	B
414	BB_SNP-414	27071	c	c	c	c	t	t	t	t	c	c	c	c	c	c	c	c	Genic	trnC-GCA	B
139	RR_SNP-139	27114	t	t	t	t	t	t	t	t	t	t	t	t	g	g	g	g	Genic	trnC-GCA	R
415	BB_SNP-415	27115	a	a	a	a	c	c	c	c	a	a	a	a	a	a	a	a	Genic	trnC-GCA	B
416	BB_SNP-416	27149	t	t	t	t	a	a	a	a	t	t	t	t	t	t	t	t	Genic	trnC-GCA	B
417	BB_SNP-417	27150	c	c	c	c	a	a	a	a	c	c	c	c	c	c	c	c	Genic	trnC-GCA	B
418	BB_SNP-418	27186	c	c	c	c	t	t	t	t	c	c	c	c	c	c	c	c	Genic	trnC-GCA	B
419	BB_SNP-419	27201	a	a	a	a	c	c	c	c	a	a	a	a	a	a	a	a	Genic	trnC-GCA	B
420	BB_SNP-420	27227	a	a	a	a	t	t	t	t	a	a	a	a	a	a	a	a	Genic	trnC-GCA	B
421	BB_SNP-421	27228	a	a	a	a	t	t	t	t	a	a	a	a	a	a	a	a	Genic	trnC-GCA	B
422	BB_SNP-422	27229	g	g	g	g	a	a	a	a	g	g	g	g	g	g	g	g	Genic	trnC-GCA	B
423	BB_SNP-423	27230	g	g	g	g	t	t	t	t	g	g	g	g	g	g	g	g	Genic	trnC-GCA	B
424	BB_SNP-424	27231	t	t	t	t	a	a	a	a	t	t	t	t	t	t	t	t	Genic	trnC-GCA	B
425	BB_SNP-425	27285	c	c	c	c	g	g	g	g	c	c	c	c	c	c	c	c	Genic	trnC-GCA	B
426	BB_SNP-426	27312	g	g	g	g	c	c	c	c	g	g	g	g	g	g	g	g	Genic	trnC-GCA	B
38	CC_SNP-38	27334	t	t	t	t	t	t	t	t	g	g	g	g	t	t	t	t	Genic	trnC-GCA	C
427	BB_SNP-427	27398	a	a	a	a	g	g	g	g	a	a	a	a	a	a	a	a	Genic	trnC-GCA	B
39	CC_SNP-39	27403	g	g	g	g	g	g	g	g	a	a	a	a	g	g	g	g	Genic	trnC-GCA	C
428	BB_SNP-428	27483	a	a	a	a	t	t	t	t	a	a	a	a	a	a	a	a	Genic	trnC-GCA	B
429	BB_SNP-429	27485	c	c	c	c	t	t	t	t	c	c	c	c	c	c	c	c	Genic	trnC-GCA	B
430	BB_SNP-430	27487	a	a	a	a	c	c	c	c	a	a	a	a	a	a	a	a	Genic	trnC-GCA	B
431	BB_SNP-431	27489	a	a	a	a	c	c	c	c	a	a	a	a	a	a	a	a	Genic	trnC-GCA	B
432	BB_SNP-432	27497	c	c	c	c	t	t	t	t	c	c	c	c	c	c	c	c	Genic	trnC-GCA	B
433	BB_SNP-433	27498	g	g	g	g	c	c	c	c	g	g	g	g	g	g	g	g	Genic	trnC-GCA	B
434	BB_SNP-434	27499	g	g	g	g	a	a	a	a	g	g	g	g	g	g	g	g	Genic	trnC-GCA	B
435	BB_SNP-435	27501	g	g	g	g	c	c	c	c	g	g	g	g	g	g	g	g	Genic	trnC-GCA	B
436	BB_SNP-436	27503	t	t	t	t	c	c	c	c	t	t	t	t	t	t	t	t	Genic	trnC-GCA	B
437	BB_SNP-437	27504	g	g	g	g	c	c	c	c	g	g	g	g	g	g	g	g	Genic	trnC-GCA	B
438	BB_SNP-438	27514	a	a	a	a	t	t	t	t	a	a	a	a	a	a	a	a	Genic	trnC-GCA	B
439	BB_SNP-439	27516	c	c	c	c	t	t	t	t	c	c	c	c	c	c	c	c	Genic	trnC-GCA	B
440	BB_SNP-440	27529	g	g	g	g	a	a	a	a	g	g	g	g	g	g	g	g	Genic	trnC-GCA	B
441	BB_SNP-441	27530	a	a	a	a	c	c	c	c	a	a	a	a	a	a	a	a	Genic	trnC-GCA	B
442	BB_SNP-442	27531	g	g	g	g	a	a	a	a	g	g	g	g	g	g	g	g	Genic	trnC-GCA	B
443	BB_SNP-443	27535	a	a	a	a	t	t	t	t	a	a	a	a	a	a	a	a	Genic	trnC-GCA	B
444	BB_SNP-444	27536	t	t	t	t	a	a	a	a	t	t	t	t	t	t	t	t	Genic	trnC-GCA	B
1735	BB_SNP-1735	27538	t	t	t	g	a	a	a	a	t	t	t	t	t	t	t	t	Genic	trnC-GCA	B
445	BB_SNP-445	27711	t	t	t	t	g	g	g	g	t	t	t	t	t	t	t	t	Genic	petN	B
140	RR_SNP-140	27778	a	a	a	a	a	a	a	a	a	a	a	a	c	c	c	c	Inter-genic	petN-psbM	R
446	BB_SNP-446	27796	t	t	t	t	g	g	g	g	t	t	t	t	t	t	t	t	Inter-genic	petN-psbM	B
141	RR_SNP-141	27797	c	c	c	c	c	c	c	c	c	c	c	c	a	a	a	a	Inter-genic	petN-psbM	R
447	BB_SNP-447	27845	t	t	t	t	g	g	g	g	t	t	t	t	t	t	t	t	Inter-genic	petN-psbM	B
448	BB_SNP-448	27927	g	g	g	g	c	c	c	c	g	g	g	g	g	g	g	g	Inter-genic	petN-psbM	B
142	RR_SNP-142	27940	g	g	g	g	g	g	g	g	g	g	g	g	a	a	a	a	Inter-genic	petN-psbM	R
143	RR_SNP-143	27966	g	g	g	g	g	g	g	g	g	g	g	g	c	c	c	c	Inter-genic	petN-psbM	R
449	BB_SNP-449	28026	g	g	g	g	t	t	t	t	g	g	g	g	g	g	g	g	Inter-genic	petN-psbM	B
450	BB_SNP-450	28028	t	t	t	t	c	c	c	c	t	t	t	t	t	t	t	t	Inter-genic	petN-psbM	B
451	BB_SNP-451	28050	a	a	a	a	c	c	c	c	a	a	a	a	a	a	a	a	Inter-genic	petN-psbM	B
15	AA_SNP-15	28055	t	t	t	t	c	c	c	c	c	c	c	c	c	c	c	c	Inter-genic	petN-psbM	A
452	BB_SNP-452	28059	g	g	g	g	c	c	c	c	g	g	g	g	g	g	g	g	Inter-genic	petN-psbM	B
144	RR_SNP-144	28113	g	g	g	g	g	g	g	g	g	g	g	g	t	t	t	t	Inter-genic	petN-psbM	R
453	BB_SNP-453	28139	a	a	a	a	t	t	t	t	a	a	a	a	a	a	a	a	Inter-genic	petN-psbM	B
145	RR_SNP-145	28166	g	g	g	g	g	g	g	g	g	g	g	g	a	a	a	a	Inter-genic	petN-psbM	R
146	RR_SNP-146	28430	c	c	c	c	c	c	c	c	c	c	c	c	a	a	a	a	Inter-genic	psbM-trnD-GUC	R
147	RR_SNP-147	28472	g	g	g	g	g	g	g	g	g	g	g	g	t	t	t	t	Inter-genic	psbM-trnD-GUC	R
148	RR_SNP-148	28484	g	g	g	g	g	g	g	g	g	g	g	g	t	t	t	t	Inter-genic	psbM-trnD-GUC	R
454	BB_SNP-454	28492	a	a	a	a	g	g	g	g	a	a	a	a	a	a	a	a	Inter-genic	psbM-trnD-GUC	B
16	AA_SNP-16	28521	t	t	t	t	a	a	a	a	a	a	a	a	a	a	a	a	Inter-genic	psbM-trnD-GUC	A
455	BB_SNP-455	28523	t	t	t	t	a	a	a	a	t	t	t	t	t	t	t	t	Inter-genic	psbM-trnD-GUC	B
456	BB_SNP-456	28536	a	a	a	a	g	g	g	g	a	a	a	a	a	a	a	a	Inter-genic	psbM-trnD-GUC	B
457	BB_SNP-457	28542	t	t	t	t	c	c	c	c	t	t	t	t	t	t	t	t	Inter-genic	psbM-trnD-GUC	B
458	BB_SNP-458	28570	c	c	c	c	t	t	t	t	c	c	c	c	c	c	c	c	Inter-genic	psbM-trnD-GUC	B
459	BB_SNP-459	28684	a	a	a	a	t	t	t	t	a	a	a	a	a	a	a	a	Inter-genic	psbM-trnD-GUC	B
17	AA_SNP-17	28739	a	a	a	a	g	g	g	g	g	g	g	g	g	g	g	g	Inter-genic	psbM-trnD-GUC	A
460	BB_SNP-460	28825	c	c	c	c	g	g	g	g	c	c	c	c	c	c	c	c	Inter-genic	psbM-trnD-GUC	B
149	RR_SNP-149	28840	t	t	t	t	t	t	t	t	t	t	t	t	c	c	c	c	Inter-genic	psbM-trnD-GUC	R
40	CC_SNP-40	28870	g	g	g	g	g	g	g	g	a	a	a	a	g	g	g	g	Inter-genic	psbM-trnD-GUC	C
461	BB_SNP-461	28872	g	g	g	g	a	a	a	a	g	g	g	g	g	g	g	g	Inter-genic	psbM-trnD-GUC	B
150	RR_SNP-150	28885	c	c	c	c	c	c	c	c	c	c	c	c	t	t	t	t	Inter-genic	psbM-trnD-GUC	R
462	BB_SNP-462	29028	a	a	a	a	t	t	t	t	a	a	a	a	a	a	a	a	Inter-genic	psbM-trnD-GUC	B
151	RR_SNP-151	29032	c	c	c	c	c	c	c	c	c	c	c	c	a	a	a	a	Inter-genic	psbM-trnD-GUC	R
463	BB_SNP-463	29038	t	t	t	t	g	g	g	g	t	t	t	t	t	t	t	t	Inter-genic	psbM-trnD-GUC	B
18	AA_SNP-18	29242	a	a	a	a	g	g	g	g	g	g	g	g	g	g	g	g	Inter-genic	psbM-trnD-GUC	A
464	BB_SNP-464	29265	c	c	c	c	t	t	t	t	c	c	c	c	c	c	c	c	Inter-genic	psbM-trnD-GUC	B
465	BB_SNP-465	29276	c	c	c	c	a	a	a	a	c	c	c	c	c	c	c	c	Inter-genic	psbM-trnD-GUC	B
152	RR_SNP-152	29322	g	g	g	g	g	g	g	g	g	g	g	g	t	t	t	t	Inter-genic	psbM-trnD-GUC	R
466	BB_SNP-466	29509	g	g	g	g	t	t	t	t	g	g	g	g	g	g	g	g	Inter-genic	TRND-GUC-TRNY-GUA	B
467	BB_SNP-467	29510	t	t	t	t	g	g	g	g	t	t	t	t	t	t	t	t	Inter-genic	TRND-GUC-TRNY-GUA	B
468	BB_SNP-468	29521	a	a	a	a	g	g	g	g	a	a	a	a	a	a	a	a	Inter-genic	TRND-GUC-TRNY-GUA	B
469	BB_SNP-469	29544	a	a	a	a	g	g	g	g	c	c	c	c	a	a	a	a	Inter-genic	TRND-GUC-TRNY-GUA	B
41	CC_SNP-41	29544	a	a	a	a	g	g	g	g	c	c	c	c	a	a	a	a	Inter-genic	TRND-GUC-TRNY-GUA	C
42	CC_SNP-42	29556	t	t	t	t	t	t	t	t	g	g	g	g	t	t	t	t	Inter-genic	TRND-GUC-TRNY-GUA	C
153	RR_SNP-153	29579	a	a	a	a	a	a	a	a	a	a	a	a	c	c	c	c	Inter-genic	TRND-GUC-TRNY-GUA	R
154	RR_SNP-154	29614	g	g	g	g	g	g	g	g	g	g	g	g	a	a	a	a	Inter-genic	TRND-GUC-TRNY-GUA	R
155	RR_SNP-155	29623	c	c	c	c	c	c	c	c	c	c	c	c	t	t	t	t	Inter-genic	TRND-GUC-TRNY-GUA	R
470	BB_SNP-470	29634	g	g	g	g	a	a	a	a	g	g	g	g	g	g	g	g	Inter-genic	TRND-GUC-TRNY-GUA	B
156	RR_SNP-156	29657	t	t	t	t	t	t	t	t	t	t	t	t	a	a	a	a	Inter-genic	TRND-GUC-TRNY-GUA	R
471	BB_SNP-471	29687	a	a	a	a	c	c	c	c	a	a	a	a	a	a	a	a	Inter-genic	TRND-GUC-TRNY-GUA	B
472	BB_SNP-472	29694	t	t	t	t	g	g	g	g	t	t	t	t	t	t	t	t	Inter-genic	TRND-GUC-TRNY-GUA	B
473	BB_SNP-473	29783	t	t	t	t	g	g	g	g	t	t	t	t	t	t	t	t	Inter-genic	TRND-GUC-TRNY-GUA	B
474	BB_SNP-474	29827	g	g	g	g	a	a	a	a	g	g	g	g	g	g	g	g	Inter-genic	TRND-GUC-TRNY-GUA	B
475	BB_SNP-475	29860	g	g	g	g	t	t	t	t	g	g	g	g	g	g	g	g	Genic	TRNY-GUA	B
476	BB_SNP-476	29878	t	t	t	t	a	a	a	a	t	t	t	t	t	t	t	t	Genic	TRNY-GUA	B
477	BB_SNP-477	29905	t	t	t	t	c	c	c	c	t	t	t	t	t	t	t	t	Genic	TRNY-GUA	B
478	BB_SNP-478	29919	c	c	c	c	t	t	t	t	c	c	c	c	c	c	c	c	Inter-genic	TRNY-GUA-TRNE-UUC	B
479	BB_SNP-479	29940	g	g	g	g	a	a	a	a	g	g	g	g	g	g	g	g	Inter-genic	TRNY-GUA-TRNE-UUC	B
157	RR_SNP-157	30014	a	a	a	a	a	a	a	a	a	a	a	a	g	g	g	g	Genic	trnD-GUC	R
480	BB_SNP-480	30133	a	a	a	a	g	g	g	g	a	a	a	a	a	a	a	a	Inter-genic	TRNE-UUC-TRNT-GGU	B
481	BB_SNP-481	30135	a	a	a	a	c	c	c	c	a	a	a	a	a	a	a	a	Inter-genic	TRNE-UUC-TRNT-GGU	B
158	RR_SNP-158	30170	c	c	c	c	c	c	c	c	c	c	c	c	a	a	a	a	Inter-genic	TRNE-UUC-TRNT-GGU	R
159	RR_SNP-159	30173	t	t	t	t	t	t	t	t	t	t	t	t	c	c	c	c	Inter-genic	TRNE-UUC-TRNT-GGU	R
19	AA_SNP-19	30175	g	g	g	g	t	t	t	t	t	t	t	t	t	t	t	t	Inter-genic	TRNE-UUC-TRNT-GGU	A
160	RR_SNP-160	30184	c	c	c	c	c	c	c	c	c	c	c	c	a	a	a	a	Inter-genic	TRNE-UUC-TRNT-GGU	R
43	CC_SNP-43	30205	g	g	g	g	g	g	g	g	t	t	t	t	g	g	g	g	Inter-genic	TRNE-UUC-TRNT-GGU	C
20	AA_SNP-20	30260	a	a	a	a	t	t	t	t	t	t	t	t	t	t	t	t	Inter-genic	TRNE-UUC-TRNT-GGU	A
21	AA_SNP-21	30261	a	a	a	a	t	t	t	t	t	t	t	t	t	t	t	t	Inter-genic	TRNE-UUC-TRNT-GGU	A
482	BB_SNP-482	30276	c	c	c	c	a	a	a	a	c	c	c	c	c	c	c	c	Inter-genic	TRNE-UUC-TRNT-GGU	B
483	BB_SNP-483	30284	a	a	a	a	g	g	g	g	a	a	a	a	a	a	a	a	Inter-genic	TRNE-UUC-TRNT-GGU	B
484	BB_SNP-484	30304	a	a	a	a	c	c	c	c	a	a	a	a	a	a	a	a	Inter-genic	TRNE-UUC-TRNT-GGU	B
161	RR_SNP-161	30309	c	c	c	c	c	c	c	c	c	c	c	c	t	t	t	t	Inter-genic	TRNE-UUC-TRNT-GGU	R
44	CC_SNP-44	30462	c	c	c	c	c	c	c	c	t	t	t	t	c	c	c	c	Inter-genic	TRNE-UUC-TRNT-GGU	C
162	RR_SNP-162	30514	g	g	g	g	g	g	g	g	g	g	g	g	t	t	t	t	Inter-genic	TRNE-UUC-TRNT-GGU	R
163	RR_SNP-163	30580	a	a	a	a	a	a	a	a	a	a	a	a	t	t	t	t	Inter-genic	TRNE-UUC-TRNT-GGU	R
485	BB_SNP-485	30681	g	g	g	g	t	t	t	t	g	g	g	g	g	g	g	g	Genic	TRNT-GGU	B
164	RR_SNP-164	30777	g	g	g	g	g	g	g	g	g	g	g	g	a	a	a	a	Inter-genic	TRNT-GGU-psbD	R
22	AA_SNP-22	30895	g	g	g	g	t	t	t	t	t	t	t	t	t	t	t	t	Inter-genic	TRNT-GGU-psbD	A
486	BB_SNP-486	30897	t	t	t	t	c	c	c	c	t	t	t	t	t	t	t	t	Inter-genic	TRNT-GGU-psbD	B
487	BB_SNP-487	30920	c	c	c	c	t	t	t	t	c	c	c	c	c	c	c	c	Inter-genic	TRNT-GGU-psbD	B
488	BB_SNP-488	30940	a	a	a	a	c	c	c	c	a	a	a	a	a	a	a	a	Inter-genic	TRNT-GGU-psbD	B
489	BB_SNP-489	30968	a	a	a	a	c	c	c	c	a	a	a	a	a	a	a	a	Inter-genic	TRNT-GGU-psbD	B
490	BB_SNP-490	30976	c	c	c	c	a	a	a	a	c	c	c	c	c	c	c	c	Inter-genic	TRNT-GGU-psbD	B
491	BB_SNP-491	30980	a	a	a	a	c	c	c	c	a	a	a	a	a	a	a	a	Inter-genic	TRNT-GGU-psbD	B
492	BB_SNP-492	31019	a	a	a	a	t	t	t	t	a	a	a	a	a	a	a	a	Inter-genic	TRNT-GGU-psbD	B
493	BB_SNP-493	31020	a	a	a	a	c	c	c	c	a	a	a	a	t	t	t	t	Inter-genic	TRNT-GGU-psbD	B
165	RR_SNP-165	31020	a	a	a	a	c	c	c	c	a	a	a	a	t	t	t	t	Inter-genic	TRNT-GGU-psbD	R
494	BB_SNP-494	31031	g	g	g	g	a	a	a	a	g	g	g	g	g	g	g	g	Inter-genic	TRNT-GGU-psbD	B
23	AA_SNP-23	31046	c	c	c	c	a	a	a	a	a	a	a	a	a	a	a	a	Inter-genic	TRNT-GGU-psbD	A
166	RR_SNP-166	31061	g	g	g	g	g	g	g	g	g	g	g	g	a	a	a	a	Inter-genic	TRNT-GGU-psbD	R
45	CC_SNP-45	31077	c	c	c	c	c	c	c	c	t	t	t	t	c	c	c	c	Inter-genic	TRNT-GGU-psbD	C
167	RR_SNP-167	31078	a	a	a	a	a	a	a	a	a	a	a	a	c	c	c	c	Inter-genic	TRNT-GGU-psbD	R
168	RR_SNP-168	31109	g	g	g	g	g	g	g	g	g	g	g	g	a	a	a	a	Inter-genic	TRNT-GGU-psbD	R
495	BB_SNP-495	31160	t	t	t	t	c	c	c	c	t	t	t	t	t	t	t	t	Inter-genic	TRNT-GGU-psbD	B
496	BB_SNP-496	31193	c	c	c	c	a	a	a	a	c	c	c	c	c	c	c	c	Inter-genic	TRNT-GGU-psbD	B
497	BB_SNP-497	31267	g	g	g	g	a	a	a	a	g	g	g	g	g	g	g	g	Inter-genic	TRNT-GGU-psbD	B
169	RR_SNP-169	31335	g	g	g	g	g	g	g	g	g	g	g	g	a	a	a	a	Inter-genic	TRNT-GGU-psbD	R
498	BB_SNP-498	31336	a	a	a	a	c	c	c	c	a	a	a	a	a	a	a	a	Inter-genic	TRNT-GGU-psbD	B
170	RR_SNP-170	31475	a	a	a	a	a	a	a	a	a	a	a	a	c	c	c	c	Inter-genic	TRNT-GGU-psbD	R
171	RR_SNP-171	31491	t	t	t	t	t	t	t	t	t	t	t	t	g	g	g	g	Inter-genic	TRNT-GGU-psbD	R
499	BB_SNP-499	31492	c	c	c	c	g	g	g	g	c	c	c	c	c	c	c	c	Inter-genic	TRNT-GGU-psbD	B
500	BB_SNP-500	31502	g	g	g	g	t	t	t	t	g	g	g	g	g	g	g	g	Inter-genic	TRNT-GGU-psbD	B
501	BB_SNP-501	31511	g	g	g	g	t	t	t	t	g	g	g	g	g	g	g	g	Inter-genic	TRNT-GGU-psbD	B
502	BB_SNP-502	31512	a	a	a	a	c	c	c	c	a	a	a	a	a	a	a	a	Inter-genic	TRNT-GGU-psbD	B
172	RR_SNP-172	31517	c	c	c	c	c	c	c	c	c	c	c	c	a	a	a	a	Inter-genic	TRNT-GGU-psbD	R
46	CC_SNP-46	31532	c	c	c	c	c	c	c	c	t	t	t	t	c	c	c	c	Inter-genic	TRNT-GGU-psbD	C
503	BB_SNP-503	31623	t	t	t	t	g	g	g	g	t	t	t	t	t	t	t	t	Inter-genic	TRNT-GGU-psbD	B
504	BB_SNP-504	31626	g	g	g	g	t	t	t	t	g	g	g	g	g	g	g	g	Inter-genic	TRNT-GGU-psbD	B
505	BB_SNP-505	31645	g	g	g	g	t	t	t	t	g	g	g	g	g	g	g	g	Inter-genic	TRNT-GGU-psbD	B
506	BB_SNP-506	31652	g	g	g	g	t	t	t	t	g	g	g	g	g	g	g	g	Inter-genic	TRNT-GGU-psbD	B
507	BB_SNP-507	31668	g	g	g	g	a	a	a	a	g	g	g	g	g	g	g	g	Inter-genic	TRNT-GGU-psbD	B
173	RR_SNP-173	31677	g	g	g	g	g	g	g	g	g	g	g	g	t	t	t	t	Inter-genic	TRNT-GGU-psbD	R
508	BB_SNP-508	31734	t	t	t	t	g	g	g	g	t	t	t	t	t	t	t	t	Inter-genic	TRNT-GGU-psbD	B
509	BB_SNP-509	31790	g	g	g	g	t	t	t	t	g	g	g	g	g	g	g	g	Inter-genic	TRNT-GGU-psbD	B
24	AA_SNP-24	31791	g	g	g	g	t	t	t	t	t	t	t	t	t	t	t	t	Genic	psbD	A
174	RR_SNP-174	31876	t	t	t	t	t	t	t	t	t	t	t	t	c	c	c	c	Genic	psbD	R
175	RR_SNP-175	31942	t	t	t	t	t	t	t	t	t	t	t	t	c	c	c	c	Genic	psbD	R
510	BB_SNP-510	31973	g	g	g	g	t	t	t	t	g	g	g	g	g	g	g	g	Genic	psbD	B
511	BB_SNP-511	31982	c	c	c	c	t	t	t	t	c	c	c	c	c	c	c	c	Genic	psbD	B
512	BB_SNP-512	31985	g	g	g	g	t	t	t	t	g	g	g	g	g	g	g	g	Genic	psbD	B
47	CC_SNP-47	32015	c	c	c	c	c	c	c	c	a	a	a	a	c	c	c	c	Genic	psbD	C
176	RR_SNP-176	32028	c	c	c	c	c	c	c	c	c	c	c	c	a	a	a	a	Genic	psbD	R
177	RR_SNP-177	32038	g	g	g	g	g	g	g	g	g	g	g	g	t	t	t	t	Genic	psbD	R
513	BB_SNP-513	32040	c	c	c	c	t	t	t	t	c	c	c	c	c	c	c	c	Genic	psbD	B
514	BB_SNP-514	32075	t	t	t	t	a	a	a	a	t	t	t	t	t	t	t	t	Genic	psbD	B
515	BB_SNP-515	32203	c	c	c	c	a	a	a	a	c	c	c	c	c	c	c	c	Genic	psbD	B
516	BB_SNP-516	32227	t	t	t	t	g	g	g	g	t	t	t	t	t	t	t	t	Genic	psbD	B
48	CC_SNP-48	32232	t	t	t	t	t	t	t	t	a	a	a	a	t	t	t	t	Genic	psbD	C
517	BB_SNP-517	32263	g	g	g	g	a	a	a	a	g	g	g	g	g	g	g	g	Genic	psbD	B
518	BB_SNP-518	32271	t	t	t	t	c	c	c	c	t	t	t	t	t	t	t	t	Genic	psbD	B
519	BB_SNP-519	32307	a	a	a	a	c	c	c	c	a	a	a	a	a	a	a	a	Genic	psbD	B
178	RR_SNP-178	32371	c	c	c	c	c	c	c	c	c	c	c	c	a	a	a	a	Genic	psbD	R
520	BB_SNP-520	32412	a	a	a	a	g	g	g	g	a	a	a	a	a	a	a	a	Genic	psbD	B
179	RR_SNP-179	32450	c	c	c	c	c	c	c	c	c	c	c	c	t	t	t	t	Genic	psbD	R
521	BB_SNP-521	32456	t	t	t	t	c	c	c	c	t	t	t	t	t	t	t	t	Genic	psbD	B
522	BB_SNP-522	32591	c	c	c	c	t	t	t	t	c	c	c	c	c	c	c	c	Genic	psbD	B
523	BB_SNP-523	32885	c	c	c	c	t	t	t	t	c	c	c	c	c	c	c	c	Inter-genic	psbD-psbC	B
524	BB_SNP-524	33033	c	c	c	c	t	t	t	t	c	c	c	c	c	c	c	c	Inter-genic	psbD-psbC	B
525	BB_SNP-525	33167	t	t	t	t	c	c	c	c	t	t	t	t	t	t	t	t	Inter-genic	psbD-psbC	B
526	BB_SNP-526	33497	g	g	g	g	a	a	a	a	g	g	g	g	g	g	g	g	Inter-genic	psbD-psbC	B
527	BB_SNP-527	34494	t	t	t	t	c	c	c	c	t	t	t	t	t	t	t	t	Inter-genic	TRNS-UGA-psbZ	B
528	BB_SNP-528	34503	t	t	t	t	c	c	c	c	t	t	t	t	t	t	t	t	Inter-genic	TRNS-UGA-psbZ	B
529	BB_SNP-529	34548	c	c	c	c	t	t	t	t	c	c	c	c	c	c	c	c	Inter-genic	TRNS-UGA-psbZ	B
530	BB_SNP-530	34659	c	c	c	c	t	t	t	t	c	c	c	c	c	c	c	c	Inter-genic	TRNS-UGA-psbZ	B
531	BB_SNP-531	34698	a	a	a	a	g	g	g	g	a	a	a	a	a	a	a	a	Inter-genic	TRNS-UGA-psbZ	B
532	BB_SNP-532	34824	c	c	c	c	t	t	t	t	c	c	c	c	c	c	c	c	Inter-genic	TRNS-UGA-psbZ	B
533	BB_SNP-533	34827	c	c	c	c	a	a	a	a	c	c	c	c	c	c	c	c	Inter-genic	TRNS-UGA-psbZ	B
534	BB_SNP-534	34884	g	g	g	g	a	a	a	a	g	g	g	g	g	g	g	g	Genic	psbZ	B
535	BB_SNP-535	35007	g	g	g	g	t	t	t	t	g	g	g	g	g	g	g	g	Genic	psbZ	B
180	RR_SNP-180	35028	t	t	t	t	t	t	t	t	t	t	t	t	g	g	g	g	Inter-genic	psbZ-TRNG-GCC	R
536	BB_SNP-536	35044	c	c	c	c	g	g	g	g	c	c	c	c	c	c	c	c	Inter-genic	psbZ-TRNG-GCC	B
181	RR_SNP-181	35144	g	g	g	g	g	g	g	g	g	g	g	g	t	t	t	t	Inter-genic	psbZ-TRNG-GCC	R
537	BB_SNP-537	35354	g	g	g	g	a	a	a	a	g	g	g	g	g	g	g	g	Inter-genic	psbZ-TRNG-GCC	B
538	BB_SNP-538	35362	c	c	c	c	t	t	t	t	c	c	c	c	c	c	c	c	Inter-genic	psbZ-TRNG-GCC	B
539	BB_SNP-539	35380	t	t	t	t	c	c	c	c	t	t	t	t	t	t	t	t	Inter-genic	psbZ-TRNG-GCC	B
25	AA_SNP-25	35383	a	a	a	a	g	g	g	g	g	g	g	g	g	g	g	g	Inter-genic	psbZ-TRNG-GCC	A
540	BB_SNP-540	35407	t	t	t	t	c	c	c	c	t	t	t	t	t	t	t	t	Inter-genic	psbZ-TRNG-GCC	B
541	BB_SNP-541	35416	c	c	c	c	a	a	a	a	c	c	c	c	c	c	c	c	Inter-genic	psbZ-TRNG-GCC	B
542	BB_SNP-542	35471	a	a	a	a	c	c	c	c	a	a	a	a	a	a	a	a	Inter-genic	psbZ-TRNG-GCC	B
543	BB_SNP-543	35496	g	g	g	g	a	a	a	a	g	g	g	g	g	g	g	g	Genic	TRNG-GCC	B
544	BB_SNP-544	35497	g	g	g	g	t	t	t	t	g	g	g	g	g	g	g	g	Genic	TRNG-GCC	B
545	BB_SNP-545	35508	a	a	a	a	c	c	c	c	a	a	a	a	a	a	a	a	Genic	TRNG-GCC	B
546	BB_SNP-546	35813	a	a	a	a	c	c	c	c	a	a	a	a	a	a	a	a	Inter-genic	TRNFM-CAU-rps14	B
182	RR_SNP-182	35841	c	c	c	c	c	c	c	c	c	c	c	c	t	t	t	t	Inter-genic	TRNFM-CAU-rps14	R
547	BB_SNP-547	36041	t	t	t	t	a	a	a	a	t	t	t	t	t	t	t	t	Genic	rps14	B
548	BB_SNP-548	36084	a	a	a	a	c	c	c	c	a	a	a	a	a	a	a	a	Genic	rps14	B
549	BB_SNP-549	36085	g	g	g	g	a	a	a	a	g	g	g	g	g	g	g	g	Genic	rps14	B
550	BB_SNP-550	36086	a	a	a	a	t	t	t	t	a	a	a	a	a	a	a	a	Genic	rps14	B
551	BB_SNP-551	36100	g	g	g	g	a	a	a	a	g	g	g	g	g	g	g	g	Genic	rps14	B
183	RR_SNP-183	36204	a	a	a	a	a	a	a	a	a	a	a	a	c	c	c	c	Genic	rps14	R
552	BB_SNP-552	36226	g	g	g	g	a	a	a	a	g	g	g	g	g	g	g	g	Inter-genic	rps14-psaB	B
553	BB_SNP-553	36231	a	a	a	a	t	t	t	t	a	a	a	a	a	a	a	a	Inter-genic	rps14-psaB	B
554	BB_SNP-554	36232	t	t	t	t	a	a	a	a	t	t	t	t	t	t	t	t	Inter-genic	rps14-psaB	B
555	BB_SNP-555	36261	t	t	t	t	c	c	c	c	t	t	t	t	t	t	t	t	Inter-genic	rps14-psaB	B
184	RR_SNP-184	36308	g	g	g	g	g	g	g	g	g	g	g	g	a	a	a	a	Inter-genic	rps14-psaB	R
556	BB_SNP-556	36311	a	a	a	a	c	c	c	c	a	a	a	a	a	a	a	a	Inter-genic	rps14-psaB	B
557	BB_SNP-557	36401	g	g	g	g	t	t	t	t	g	g	g	g	g	g	g	g	Genic	psaB	B
558	BB_SNP-558	36414	c	c	c	c	a	a	a	a	c	c	c	c	c	c	c	c	Genic	psaB	B
559	BB_SNP-559	36464	c	c	c	c	t	t	t	t	c	c	c	c	c	c	c	c	Genic	psaB	B
560	BB_SNP-560	36473	t	t	t	t	c	c	c	c	t	t	t	t	t	t	t	t	Genic	psaB	B
185	RR_SNP-185	36739	t	t	t	t	t	t	t	t	t	t	t	t	g	g	g	g	Genic	psaB	R
561	BB_SNP-561	36814	c	c	c	c	a	a	a	a	c	c	c	c	c	c	c	c	Genic	psaB	B
562	BB_SNP-562	36883	c	c	c	c	t	t	t	t	c	c	c	c	c	c	c	c	Genic	psaB	B
563	BB_SNP-563	37168	a	a	a	a	t	t	t	t	a	a	a	a	a	a	a	a	Genic	psaB	B
186	RR_SNP-186	37203	a	a	a	a	a	a	a	a	a	a	a	a	t	t	t	t	Genic	psaB	R
564	BB_SNP-564	37235	a	a	a	a	c	c	c	c	a	a	a	a	a	a	a	a	Genic	psaB	B
565	BB_SNP-565	37257	c	c	c	c	t	t	t	t	c	c	c	c	c	c	c	c	Genic	psaB	B
187	RR_SNP-187	37533	c	c	c	c	c	c	c	c	c	c	c	c	a	a	a	a	Genic	psaB	R
566	BB_SNP-566	37701	a	a	a	a	g	g	g	g	a	a	a	a	a	a	a	a	Genic	psaB	B
567	BB_SNP-567	38049	g	g	g	g	a	a	a	a	g	g	g	g	g	g	g	g	Genic	psaB	B
568	BB_SNP-568	38238	c	c	c	c	t	t	t	t	c	c	c	c	c	c	c	c	Genic	psaB	B
188	RR_SNP-188	38274	t	t	t	t	t	t	t	t	t	t	t	t	g	g	g	g	Genic	psaB	R
26	AA_SNP-26	38304	c	c	c	c	t	t	t	t	t	t	t	t	t	t	t	t	Genic	psaB	A
189	RR_SNP-189	38622	t	t	t	t	t	t	t	t	t	t	t	t	g	g	g	g	Genic	psaA	R
569	BB_SNP-569	38827	t	t	t	t	g	g	g	g	t	t	t	t	t	t	t	t	Genic	psaA	B
570	BB_SNP-570	38895	g	g	g	g	a	a	a	a	g	g	g	g	g	g	g	g	Genic	psaA	B
27	AA_SNP-27	39291	a	a	a	a	g	g	g	g	g	g	g	g	g	g	g	g	Genic	psaA	A
49	CC_SNP-49	39411	g	g	g	g	g	g	g	g	a	a	a	a	g	g	g	g	Genic	psaA	C
571	BB_SNP-571	39658	c	c	c	c	g	g	g	g	c	c	c	c	c	c	c	c	Genic	psaA	B
572	BB_SNP-572	39982	t	t	t	t	c	c	c	c	t	t	t	t	t	t	t	t	Genic	psaA	B
573	BB_SNP-573	40045	c	c	c	c	a	a	a	a	c	c	c	c	c	c	c	c	Genic	psaA	B
574	BB_SNP-574	40048	c	c	c	c	g	g	g	g	c	c	c	c	c	c	c	c	Genic	psaA	B
575	BB_SNP-575	40330	a	a	a	a	g	g	g	g	a	a	a	a	a	a	a	a	Genic	psaA	B
28	AA_SNP-28	40710	a	a	a	a	g	g	g	g	g	g	g	g	g	g	g	g	Genic	psaA	A
190	RR_SNP-190	40810	t	t	t	t	t	t	t	t	t	t	t	t	a	a	a	a	Genic	psaA	R
191	RR_SNP-191	40813	t	t	t	t	t	t	t	t	t	t	t	t	g	g	g	g	Genic	psaA	R
192	RR_SNP-192	40933	g	g	g	g	g	g	g	g	g	g	g	g	a	a	a	a	Inter-genic	psaA-ycf3	R
576	BB_SNP-576	40945	g	g	g	g	a	a	a	a	g	g	g	g	g	g	g	g	Inter-genic	psaA-ycf3	B
577	BB_SNP-577	41778	a	a	a	a	c	c	c	c	a	a	a	a	a	a	a	a	Genic	ycf3	B
193	RR_SNP-193	41934	t	t	t	t	t	t	t	t	t	t	t	t	c	c	c	c	Genic	ycf3	R
578	BB_SNP-578	41958	t	t	t	t	c	c	c	c	t	t	t	t	t	t	t	t	Genic	ycf3	B
579	BB_SNP-579	41967	a	a	a	a	t	t	t	t	a	a	a	a	a	a	a	a	Genic	ycf3	B
580	BB_SNP-580	41970	a	a	a	a	t	t	t	t	a	a	a	a	a	a	a	a	Genic	ycf3	B
581	BB_SNP-581	41971	a	a	a	a	t	t	t	t	a	a	a	a	a	a	a	a	Genic	ycf3	B
582	BB_SNP-582	42020	a	a	a	a	g	g	g	g	a	a	a	a	a	a	a	a	Genic	ycf3	B
194	RR_SNP-194	42039	t	t	t	t	t	t	t	t	t	t	t	t	c	c	c	c	Genic	ycf3	R
583	BB_SNP-583	42040	c	c	c	c	t	t	t	t	c	c	c	c	c	c	c	c	Genic	ycf3	B
584	BB_SNP-584	42076	a	a	a	a	g	g	g	g	a	a	a	a	a	a	a	a	Genic	ycf3	B
195	RR_SNP-195	42128	g	g	g	g	g	g	g	g	g	g	g	g	a	a	a	a	Genic	ycf3	R
585	BB_SNP-585	42142	a	a	a	a	c	c	c	c	a	a	a	a	a	a	a	a	Genic	ycf3	B
196	RR_SNP-196	42153	t	t	t	t	t	t	t	t	t	t	t	t	c	c	c	c	Genic	ycf3	R
586	BB_SNP-586	42185	c	c	c	c	t	t	t	t	c	c	c	c	c	c	c	c	Genic	ycf3	B
587	BB_SNP-587	42268	t	t	t	t	g	g	g	g	t	t	t	t	t	t	t	t	Genic	ycf3	B
588	BB_SNP-588	42270	t	t	t	t	g	g	g	g	t	t	t	t	t	t	t	t	Genic	ycf3	B
589	BB_SNP-589	42285	t	t	t	t	c	c	c	c	t	t	t	t	t	t	t	t	Genic	ycf3	B
197	RR_SNP-197	42288	c	c	c	c	c	c	c	c	c	c	c	c	t	t	t	t	Genic	ycf3	R
29	AA_SNP-29	42383	g	g	g	g	t	t	t	t	c	c	c	c	t	t	t	t	Genic	ycf3	A
50	CC_SNP-50	42383	g	g	g	g	t	t	t	t	c	c	c	c	t	t	t	t	Genic	ycf3	C
590	BB_SNP-590	42437	a	a	a	a	c	c	c	c	a	a	a	a	a	a	a	a	Genic	ycf3	B
591	BB_SNP-591	42460	a	a	a	a	c	c	c	c	a	a	a	a	a	a	a	a	Genic	ycf3	B
198	RR_SNP-198	42483	g	g	g	g	g	g	g	g	g	g	g	g	t	t	t	t	Genic	ycf3	R
592	BB_SNP-592	42502	c	c	c	c	t	t	t	t	c	c	c	c	c	c	c	c	Genic	ycf3	B
593	BB_SNP-593	42583	a	a	a	a	g	g	g	g	a	a	a	a	a	a	a	a	Genic	ycf3	B
594	BB_SNP-594	43016	t	t	t	t	a	a	a	a	t	t	t	t	t	t	t	t	Genic	ycf3	B
595	BB_SNP-595	43059	c	c	c	c	a	a	a	a	c	c	c	c	c	c	c	c	Genic	ycf3	B
596	BB_SNP-596	43218	g	g	g	g	a	a	a	a	g	g	g	g	g	g	g	g	Genic	ycf3	B
199	RR_SNP-199	43311	g	g	g	g	g	g	g	g	g	g	g	g	t	t	t	t	Genic	ycf3	R
200	RR_SNP-200	43393	t	t	t	t	t	t	t	t	t	t	t	t	g	g	g	g	Genic	ycf3	R
597	BB_SNP-597	43394	t	t	t	t	g	g	g	g	t	t	t	t	t	t	t	t	Genic	ycf3	B
598	BB_SNP-598	43406	c	c	c	c	t	t	t	t	c	c	c	c	c	c	c	c	Genic	ycf3	B
599	BB_SNP-599	43535	a	a	a	a	c	c	c	c	a	a	a	a	a	a	a	a	Genic	ycf3	B
51	CC_SNP-51	43583	g	g	g	g	g	g	g	g	t	t	t	t	g	g	g	g	Genic	ycf3	C
600	BB_SNP-600	43891	c	c	c	c	t	t	t	t	c	c	c	c	c	c	c	c	Genic	TRNS-GGA	B
601	BB_SNP-601	43898	g	g	g	g	a	a	a	a	g	g	g	g	g	g	g	g	Genic	TRNS-GGA	B
602	BB_SNP-602	44117	t	t	t	t	g	g	g	g	t	t	t	t	t	t	t	t	Inter-genic	TRNS-GGA-rps4	B
603	BB_SNP-603	44200	t	t	t	t	g	g	g	g	t	t	t	t	t	t	t	t	Inter-genic	TRNS-GGA-rps4	B
201	RR_SNP-201	44242	a	a	a	a	a	a	a	a	a	a	a	a	c	c	c	c	Genic	rps4	R
604	BB_SNP-604	44250	t	t	t	t	c	c	c	c	t	t	t	t	t	t	t	t	Genic	rps4	B
605	BB_SNP-605	44273	c	c	c	c	t	t	t	t	c	c	c	c	c	c	c	c	Genic	rps4	B
52	CC_SNP-52	44347	t	t	t	t	t	t	t	t	g	g	g	g	t	t	t	t	Genic	rps4	C
606	BB_SNP-606	44363	t	t	t	t	c	c	c	c	t	t	t	t	t	t	t	t	Genic	rps4	B
607	BB_SNP-607	44410	a	a	a	a	c	c	c	c	a	a	a	a	a	a	a	a	Genic	rps4	B
53	CC_SNP-53	44571	t	t	t	t	t	t	t	t	g	g	g	g	t	t	t	t	Genic	rps4	C
608	BB_SNP-608	44586	a	a	a	a	c	c	c	c	a	a	a	a	a	a	a	a	Genic	rps4	B
609	BB_SNP-609	44701	a	a	a	a	g	g	g	g	a	a	a	a	a	a	a	a	Genic	rps4	B
202	RR_SNP-202	44836	a	a	a	a	a	a	a	a	a	a	a	a	g	g	g	g	Inter-genic	rps4-TRNT-UGU	R
610	BB_SNP-610	44893	a	a	a	a	g	g	g	g	a	a	a	a	a	a	a	a	Inter-genic	rps4-TRNT-UGU	B
611	BB_SNP-611	44896	c	c	c	c	t	t	t	t	c	c	c	c	c	c	c	c	Inter-genic	rps4-TRNT-UGU	B
612	BB_SNP-612	44915	c	c	c	c	t	t	t	t	c	c	c	c	c	c	c	c	Inter-genic	rps4-TRNT-UGU	B
54	CC_SNP-54	44936	a	a	a	a	a	a	a	a	g	g	g	g	a	a	a	a	Inter-genic	rps4-TRNT-UGU	C
613	BB_SNP-613	44941	a	a	a	a	g	g	g	g	a	a	a	a	a	a	a	a	Inter-genic	rps4-TRNT-UGU	B
203	RR_SNP-203	44945	a	a	a	a	a	a	a	a	a	a	a	a	c	c	c	c	Inter-genic	rps4-TRNT-UGU	R
30	AA_SNP-30	44950	a	a	a	a	t	t	t	t	t	t	t	t	t	t	t	t	Inter-genic	rps4-TRNT-UGU	A
614	BB_SNP-614	44959	c	c	c	c	a	a	a	a	c	c	c	c	c	c	c	c	Inter-genic	rps4-TRNT-UGU	B
615	BB_SNP-615	44969	c	c	c	c	a	a	a	a	c	c	c	c	c	c	c	c	Inter-genic	rps4-TRNT-UGU	B
616	BB_SNP-616	45004	c	c	c	c	t	t	t	t	c	c	c	c	c	c	c	c	Inter-genic	rps4-TRNT-UGU	B
617	BB_SNP-617	45015	a	a	a	a	c	c	c	c	a	a	a	a	a	a	a	a	Inter-genic	rps4-TRNT-UGU	B
204	RR_SNP-204	45065	a	a	a	a	a	a	a	a	a	a	a	a	c	c	c	c	Inter-genic	rps4-TRNT-UGU	R
618	BB_SNP-618	45081	g	g	g	g	t	t	t	t	g	g	g	g	g	g	g	g	Inter-genic	rps4-TRNT-UGU	B
619	BB_SNP-619	45097	c	c	c	c	a	a	a	a	c	c	c	c	c	c	c	c	Inter-genic	rps4-TRNT-UGU	B
620	BB_SNP-620	45209	c	c	c	c	t	t	t	t	c	c	c	c	c	c	c	c	Inter-genic	rps4-TRNT-UGU	B
205	RR_SNP-205	45221	t	t	t	t	t	t	t	t	t	t	t	t	c	c	c	c	Genic	TRNT-UGU	R
621	BB_SNP-621	45380	t	t	t	t	g	g	g	g	t	t	t	t	t	t	t	t	Inter-genic	trnT-UGU-trnL-UAA	B
622	BB_SNP-622	45431	g	g	g	g	a	a	a	a	g	g	g	g	g	g	g	g	Inter-genic	trnT-UGU-trnL-UAA	B
623	BB_SNP-623	45689	a	a	a	a	g	g	g	g	a	a	a	a	a	a	a	a	Inter-genic	trnT-UGU-trnL-UAA	B
55	CC_SNP-55	45728	g	g	g	g	g	g	g	g	t	t	t	t	g	g	g	g	Inter-genic	trnT-UGU-trnL-UAA	C
56	CC_SNP-56	45793	t	t	t	t	t	t	t	t	g	g	g	g	t	t	t	t	Inter-genic	trnT-UGU-trnL-UAA	C
57	CC_SNP-57	45806	c	c	c	c	c	c	c	c	a	a	a	a	c	c	c	c	Inter-genic	trnT-UGU-trnL-UAA	C
624	BB_SNP-624	45841	a	a	a	a	g	g	g	g	a	a	a	a	a	a	a	a	Inter-genic	trnT-UGU-trnL-UAA	B
625	BB_SNP-625	45977	c	c	c	c	g	g	g	g	c	c	c	c	c	c	c	c	Inter-genic	trnT-UGU-trnL-UAA	B
626	BB_SNP-626	45989	c	c	c	c	a	a	a	a	c	c	c	c	c	c	c	c	Inter-genic	trnT-UGU-trnL-UAA	B
627	BB_SNP-627	46002	t	t	t	t	c	c	c	c	t	t	t	t	t	t	t	t	Inter-genic	trnT-UGU-trnL-UAA	B
58	CC_SNP-58	46029	g	g	g	g	g	g	g	g	t	t	t	t	g	g	g	g	Inter-genic	trnT-UGU-trnL-UAA	C
628	BB_SNP-628	46100	a	a	a	a	c	c	c	c	a	a	a	a	a	a	a	a	Genic	trnL-UAA	B
629	BB_SNP-629	46106	t	t	t	t	a	a	a	a	t	t	t	t	t	t	t	t	Genic	trnL-UAA	B
630	BB_SNP-630	46151	t	t	t	t	c	c	c	c	t	t	t	t	t	t	t	t	Genic	trnL-UAA	B
631	BB_SNP-631	46153	t	t	t	t	g	g	g	g	t	t	t	t	t	t	t	t	Genic	trnL-UAA	B
632	BB_SNP-632	46234	c	c	c	c	a	a	a	a	c	c	c	c	c	c	c	c	Genic	trnL-UAA	B
633	BB_SNP-633	46284	t	t	t	t	c	c	c	c	t	t	t	t	t	t	t	t	Genic	trnL-UAA	B
634	BB_SNP-634	46315	g	g	g	g	a	a	a	a	g	g	g	g	g	g	g	g	Genic	trnL-UAA	B
635	BB_SNP-635	46316	a	a	a	a	t	t	t	t	a	a	a	a	a	a	a	a	Genic	trnL-UAA	B
206	RR_SNP-206	46402	g	g	g	g	g	g	g	g	g	g	g	g	t	t	t	t	Genic	trnL-UAA	R
636	BB_SNP-636	46465	a	a	a	a	c	c	c	c	a	a	a	a	a	a	a	a	Genic	trnL-UAA	B
637	BB_SNP-637	46548	t	t	t	t	c	c	c	c	t	t	t	t	t	t	t	t	Inter-genic	trnL-UAA-trnF-GAA	B
638	BB_SNP-638	46554	a	a	a	a	t	t	t	t	a	a	a	a	g	g	g	g	Inter-genic	trnL-UAA-trnF-GAA	B
207	RR_SNP-207	46554	a	a	a	a	t	t	t	t	a	a	a	a	g	g	g	g	Inter-genic	trnL-UAA-trnF-GAA	R
208	RR_SNP-208	46611	g	g	g	g	g	g	g	g	g	g	g	g	t	t	t	t	Inter-genic	trnL-UAA-trnF-GAA	R
639	BB_SNP-639	46635	t	t	t	t	a	a	a	a	t	t	t	t	t	t	t	t	Inter-genic	trnL-UAA-trnF-GAA	B
640	BB_SNP-640	46636	a	a	a	a	t	t	t	t	a	a	a	a	a	a	a	a	Inter-genic	trnL-UAA-trnF-GAA	B
641	BB_SNP-641	46637	t	t	t	t	g	g	g	g	t	t	t	t	t	t	t	t	Inter-genic	trnL-UAA-trnF-GAA	B
642	BB_SNP-642	46638	t	t	t	t	a	a	a	a	t	t	t	t	t	t	t	t	Inter-genic	trnL-UAA-trnF-GAA	B
643	BB_SNP-643	46639	c	c	c	c	a	a	a	a	c	c	c	c	c	c	c	c	Inter-genic	trnL-UAA-trnF-GAA	B
644	BB_SNP-644	46640	a	a	a	a	t	t	t	t	a	a	a	a	a	a	a	a	Inter-genic	trnL-UAA-trnF-GAA	B
645	BB_SNP-645	46641	t	t	t	t	a	a	a	a	t	t	t	t	t	t	t	t	Inter-genic	trnL-UAA-trnF-GAA	B
209	RR_SNP-209	46659	a	a	a	a	a	a	a	a	a	a	a	a	c	c	c	c	Inter-genic	trnL-UAA-trnF-GAA	R
210	RR_SNP-210	46660	g	g	g	g	g	g	g	g	g	g	g	g	t	t	t	t	Inter-genic	trnL-UAA-trnF-GAA	R
646	BB_SNP-646	46669	g	g	g	g	t	t	t	t	g	g	g	g	g	g	g	g	Inter-genic	trnL-UAA-trnF-GAA	B
59	CC_SNP-59	46672	t	t	t	t	t	t	t	t	c	c	c	c	t	t	t	t	Inter-genic	trnL-UAA-trnF-GAA	C
647	BB_SNP-647	46684	g	g	g	g	t	t	t	t	g	g	g	g	g	g	g	g	Inter-genic	trnL-UAA-trnF-GAA	B
211	RR_SNP-211	46708	a	a	a	a	a	a	a	a	a	a	a	a	g	g	g	g	Inter-genic	trnL-UAA-trnF-GAA	R
31	AA_SNP-31	46718	c	c	c	c	g	g	g	g	g	g	g	g	g	g	g	g	Inter-genic	trnL-UAA-trnF-GAA	A
648	BB_SNP-648	46799	c	c	c	c	a	a	a	a	c	c	c	c	c	c	c	c	Inter-genic	trnL-UAA-trnF-GAA	B
649	BB_SNP-649	46806	t	t	t	t	a	a	a	a	t	t	t	t	t	t	t	t	Inter-genic	trnL-UAA-trnF-GAA	B
212	RR_SNP-212	46811	g	g	g	g	g	g	g	g	g	g	g	g	a	a	a	a	Inter-genic	trnL-UAA-trnF-GAA	R
650	BB_SNP-650	46872	c	c	c	c	a	a	a	a	c	c	c	c	c	c	c	c	Genic	TRNF-GAA	B
651	BB_SNP-651	46905	a	a	a	a	g	g	g	g	a	a	a	a	a	a	a	a	Genic	TRNF-GAA	B
534	RR_SNP-534	47185	g	g	g	t	g	g	g	g	g	g	g	g	a	a	a	a	Inter-genic	trnF-GAA-ndhJ	R
544	RR_SNP-544	47185	g	g	g	t	g	g	g	g	g	g	g	g	a	a	a	a	Inter-genic	trnF-GAA-ndhJ	R
60	CC_SNP-60	47200	c	c	c	c	c	c	c	c	a	a	a	a	c	c	c	c	Inter-genic	trnF-GAA-ndhJ	C
652	BB_SNP-652	47265	a	a	a	a	c	c	c	c	a	a	a	a	a	a	a	a	Inter-genic	trnF-GAA-ndhJ	B
653	BB_SNP-653	47267	c	c	c	c	a	a	a	a	c	c	c	c	c	c	c	c	Inter-genic	trnF-GAA-ndhJ	B
654	BB_SNP-654	47272	g	g	g	g	a	a	a	a	g	g	g	g	g	g	g	g	Inter-genic	trnF-GAA-ndhJ	B
655	BB_SNP-655	47325	t	t	t	t	a	a	a	a	t	t	t	t	t	t	t	t	Inter-genic	trnF-GAA-ndhJ	B
656	BB_SNP-656	47531	c	c	c	c	a	a	a	a	c	c	c	c	c	c	c	c	Inter-genic	trnF-GAA-ndhJ	B
657	BB_SNP-657	47549	c	c	c	c	a	a	a	a	c	c	c	c	c	c	c	c	Genic	ndhJ	B
658	BB_SNP-658	47550	g	g	g	g	t	t	t	t	g	g	g	g	g	g	g	g	Genic	ndhJ	B
213	RR_SNP-213	47570	t	t	t	t	t	t	t	t	t	t	t	t	g	g	g	g	Genic	ndhJ	R
659	BB_SNP-659	47597	t	t	t	t	c	c	c	c	t	t	t	t	t	t	t	t	Genic	ndhJ	B
660	BB_SNP-660	47634	c	c	c	c	a	a	a	a	c	c	c	c	c	c	c	c	Genic	ndhJ	B
661	BB_SNP-661	47642	a	a	a	a	t	t	t	t	a	a	a	a	a	a	a	a	Genic	ndhJ	B
662	BB_SNP-662	47681	g	g	g	g	a	a	a	a	g	g	g	g	g	g	g	g	Genic	ndhJ	B
663	BB_SNP-663	47691	t	t	t	t	g	g	g	g	t	t	t	t	t	t	t	t	Genic	ndhJ	B
214	RR_SNP-214	47692	a	a	a	a	a	a	a	a	a	a	a	a	g	g	g	g	Genic	ndhJ	R
664	BB_SNP-664	47765	c	c	c	c	a	a	a	a	c	c	c	c	c	c	c	c	Genic	ndhJ	B
665	BB_SNP-665	47766	a	a	a	a	g	g	g	g	a	a	a	a	a	a	a	a	Genic	ndhJ	B
32	AA_SNP-32	47948	c	c	c	c	t	t	t	t	t	t	t	t	t	t	t	t	Genic	ndhJ	A
666	BB_SNP-666	48100	a	a	a	a	g	g	g	g	a	a	a	a	a	a	a	a	Inter-genic	ndhJ-ndhK	B
667	BB_SNP-667	48120	c	c	c	c	a	a	a	a	c	c	c	c	c	c	c	c	Genic	ndhK	B
668	BB_SNP-668	48148	g	g	g	g	t	t	t	t	g	g	g	g	g	g	g	g	Genic	ndhK	B
669	BB_SNP-669	48163	a	a	a	a	c	c	c	c	a	a	a	a	a	a	a	a	Genic	ndhK	B
670	BB_SNP-670	48213	t	t	t	t	g	g	g	g	t	t	t	t	t	t	t	t	Genic	ndhK	B
671	BB_SNP-671	48250	t	t	t	t	g	g	g	g	t	t	t	t	t	t	t	t	Genic	ndhK	B
672	BB_SNP-672	48252	c	c	c	c	a	a	a	a	c	c	c	c	c	c	c	c	Genic	ndhK	B
673	BB_SNP-673	48276	a	a	a	a	c	c	c	c	a	a	a	a	a	a	a	a	Genic	ndhK	B
674	BB_SNP-674	48285	a	a	a	a	c	c	c	c	a	a	a	a	a	a	a	a	Genic	ndhK	B
675	BB_SNP-675	48288	c	c	c	c	t	t	t	t	c	c	c	c	c	c	c	c	Genic	ndhK	B
676	BB_SNP-676	48333	c	c	c	c	t	t	t	t	c	c	c	c	c	c	c	c	Genic	ndhK	B
677	BB_SNP-677	48347	a	a	a	a	c	c	c	c	a	a	a	a	a	a	a	a	Genic	ndhK	B
678	BB_SNP-678	48356	a	a	a	a	c	c	c	c	a	a	a	a	a	a	a	a	Genic	ndhK	B
679	BB_SNP-679	48445	a	a	a	a	c	c	c	c	a	a	a	a	a	a	a	a	Genic	ndhK	B
680	BB_SNP-680	48459	a	a	a	a	t	t	t	t	a	a	a	a	a	a	a	a	Genic	ndhK	B
681	BB_SNP-681	48487	a	a	a	a	g	g	g	g	a	a	a	a	a	a	a	a	Genic	ndhK	B
215	RR_SNP-215	48495	a	a	a	a	a	a	a	a	a	a	a	a	t	t	t	t	Genic	ndhK	R
682	BB_SNP-682	48503	t	t	t	t	g	g	g	g	t	t	t	t	t	t	t	t	Genic	ndhK	B
683	BB_SNP-683	48522	c	c	c	c	a	a	a	a	c	c	c	c	c	c	c	c	Genic	ndhK	B
216	RR_SNP-216	48533	c	c	c	c	c	c	c	c	c	c	c	c	a	a	a	a	Genic	ndhK	R
33	AA_SNP-33	48534	g	g	g	g	a	a	a	a	a	a	a	a	a	a	a	a	Genic	ndhK	A
684	BB_SNP-684	48548	c	c	c	c	t	t	t	t	c	c	c	c	c	c	c	c	Genic	ndhK	B
217	RR_SNP-217	48705	c	c	c	c	c	c	c	c	c	c	c	c	a	a	a	a	Genic	ndhK	R
685	BB_SNP-685	48831	a	a	a	a	g	g	g	g	a	a	a	a	a	a	a	a	Inter-genic	ndhK-ndhC	B
218	RR_SNP-218	49047	g	g	g	g	g	g	g	g	g	g	g	g	c	c	c	c	Genic	ndhC	R
686	BB_SNP-686	49119	t	t	t	t	g	g	g	g	t	t	t	t	t	t	t	t	Genic	ndhC	B
219	RR_SNP-219	49124	a	a	a	a	a	a	a	a	a	a	a	a	c	c	c	c	Genic	ndhC	R
687	BB_SNP-687	49174	c	c	c	c	t	t	t	t	c	c	c	c	c	c	c	c	Genic	ndhC	B
688	BB_SNP-688	49212	c	c	c	c	t	t	t	t	c	c	c	c	c	c	c	c	Genic	ndhC	B
689	BB_SNP-689	49296	c	c	c	c	t	t	t	t	c	c	c	c	c	c	c	c	Inter-genic	ndhC-trnV-UAC	B
690	BB_SNP-690	49300	c	c	c	c	a	a	a	a	c	c	c	c	c	c	c	c	Inter-genic	ndhC-trnV-UAC	B
691	BB_SNP-691	49414	t	t	t	t	g	g	g	g	t	t	t	t	t	t	t	t	Inter-genic	ndhC-trnV-UAC	B
692	BB_SNP-692	49528	c	c	c	c	t	t	t	t	c	c	c	c	c	c	c	c	Inter-genic	ndhC-trnV-UAC	B
693	BB_SNP-693	49606	a	a	a	a	g	g	g	g	a	a	a	a	a	a	a	a	Inter-genic	ndhC-trnV-UAC	B
694	BB_SNP-694	49729	a	a	a	a	g	g	g	g	a	a	a	a	a	a	a	a	Inter-genic	ndhC-trnV-UAC	B
695	BB_SNP-695	49819	g	g	g	g	a	a	a	a	g	g	g	g	g	g	g	g	Inter-genic	ndhC-trnV-UAC	B
220	RR_SNP-220	49888	t	t	t	t	t	t	t	t	t	t	t	t	a	a	a	a	Genic	trnV-UAC	R
221	RR_SNP-221	49889	t	t	t	t	t	t	t	t	t	t	t	t	c	c	c	c	Genic	trnV-UAC	R
222	RR_SNP-222	49890	a	a	a	a	a	a	a	a	a	a	a	a	t	t	t	t	Genic	trnV-UAC	R
223	RR_SNP-223	49891	c	c	c	c	c	c	c	c	c	c	c	c	t	t	t	t	Genic	trnV-UAC	R
34	AA_SNP-34	49900	g	g	g	g	t	t	t	t	t	t	t	t	t	t	t	t	Genic	trnV-UAC	A
696	BB_SNP-696	49947	c	c	c	c	t	t	t	t	c	c	c	c	c	c	c	c	Genic	trnV-UAC	B
697	BB_SNP-697	50028	t	t	t	t	c	c	c	c	t	t	t	t	t	t	t	t	Genic	trnV-UAC	B
698	BB_SNP-698	50033	c	c	c	c	t	t	t	t	c	c	c	c	c	c	c	c	Genic	trnV-UAC	B
699	BB_SNP-699	50067	g	g	g	g	t	t	t	t	g	g	g	g	g	g	g	g	Genic	trnV-UAC	B
700	BB_SNP-700	50115	g	g	g	g	a	a	a	a	g	g	g	g	g	g	g	g	Genic	trnV-UAC	B
701	BB_SNP-701	50187	c	c	c	c	t	t	t	t	c	c	c	c	c	c	c	c	Genic	trnV-UAC	B
702	BB_SNP-702	50191	g	g	g	g	t	t	t	t	g	g	g	g	g	g	g	g	Genic	trnV-UAC	B
703	BB_SNP-703	50323	g	g	g	g	t	t	t	t	g	g	g	g	g	g	g	g	Genic	trnV-UAC	B
704	BB_SNP-704	50377	t	t	t	t	g	g	g	g	t	t	t	t	t	t	t	t	Genic	trnV-UAC	B
224	RR_SNP-224	50387	g	g	g	g	g	g	g	g	g	g	g	g	t	t	t	t	Genic	trnV-UAC	R
225	RR_SNP-225	50395	a	a	a	a	a	a	a	a	a	a	a	a	c	c	c	c	Genic	trnV-UAC	R
226	RR_SNP-226	50402	c	c	c	c	c	c	c	c	c	c	c	c	a	a	a	a	Genic	trnV-UAC	R
705	BB_SNP-705	50416	t	t	t	t	c	c	c	c	t	t	t	t	t	t	t	t	Genic	trnV-UAC	B
61	CC_SNP-61	50421	g	g	g	g	g	g	g	g	a	a	a	a	g	g	g	g	Genic	trnV-UAC	C
227	RR_SNP-227	50435	c	c	c	c	c	c	c	c	c	c	c	c	t	t	t	t	Genic	trnV-UAC	R
228	RR_SNP-228	50459	t	t	t	t	t	t	t	t	t	t	t	t	c	c	c	c	Genic	trnV-UAC	R
706	BB_SNP-706	50515	t	t	t	t	g	g	g	g	t	t	t	t	t	t	t	t	Genic	trnV-UAC	B
62	CC_SNP-62	50568	g	g	g	g	g	g	g	g	t	t	t	t	g	g	g	g	Inter-genic	trnV-UAC-TRNM-CAU	C
707	BB_SNP-707	50593	t	t	t	t	c	c	c	c	t	t	t	t	t	t	t	t	Inter-genic	trnV-UAC-TRNM-CAU	B
708	BB_SNP-708	50612	c	c	c	c	g	g	g	g	c	c	c	c	t	t	t	t	Inter-genic	trnV-UAC-TRNM-CAU	B
229	RR_SNP-229	50612	c	c	c	c	g	g	g	g	c	c	c	c	t	t	t	t	Inter-genic	trnV-UAC-TRNM-CAU	R
709	BB_SNP-709	50628	a	a	a	a	g	g	g	g	a	a	a	a	a	t	a	a	Inter-genic	trnV-UAC-TRNM-CAU	B
710	BB_SNP-710	50636	a	a	a	a	c	c	c	c	a	a	a	a	a	a	a	a	Inter-genic	trnV-UAC-TRNM-CAU	B
711	BB_SNP-711	50644	g	g	g	g	t	t	t	t	g	g	g	g	g	g	g	g	Inter-genic	trnV-UAC-TRNM-CAU	B
712	BB_SNP-712	50646	t	t	t	t	g	g	g	g	t	t	t	t	t	t	t	t	Inter-genic	trnV-UAC-TRNM-CAU	B
713	BB_SNP-713	50651	a	a	a	a	c	c	c	c	a	a	a	a	a	a	a	a	Inter-genic	trnV-UAC-TRNM-CAU	B
714	BB_SNP-714	50669	t	t	t	t	c	c	c	c	t	t	t	t	t	t	t	t	Inter-genic	trnV-UAC-TRNM-CAU	B
715	BB_SNP-715	50672	t	t	t	t	a	a	a	a	t	t	t	t	t	t	t	t	Inter-genic	trnV-UAC-TRNM-CAU	B
716	BB_SNP-716	50915	g	g	g	g	a	a	a	a	g	g	g	g	g	g	g	g	Inter-genic	TRNM-CAU-atpE	B
717	BB_SNP-717	50918	t	t	t	t	g	g	g	g	t	t	t	t	t	t	t	t	Inter-genic	TRNM-CAU-atpE	B
230	RR_SNP-230	50949	c	c	c	c	c	c	c	c	c	c	c	c	a	a	a	a	Genic	atpE	R
718	BB_SNP-718	50952	t	t	t	t	g	g	g	g	t	t	t	t	t	t	t	t	Genic	atpE	B
719	BB_SNP-719	50953	c	c	c	c	a	a	a	a	c	c	c	c	c	c	c	c	Genic	atpE	B
63	CC_SNP-63	50955	a	a	a	a	a	a	a	a	c	c	c	c	a	a	a	a	Genic	atpE	C
720	BB_SNP-720	50974	g	g	g	g	t	t	t	t	g	g	g	g	g	g	g	g	Genic	atpE	B
231	RR_SNP-231	51015	c	c	c	c	c	c	c	c	c	c	c	c	a	a	a	a	Genic	atpE	R
721	BB_SNP-721	51017	g	g	g	g	a	a	a	a	g	g	g	g	g	g	g	g	Genic	atpE	B
722	BB_SNP-722	51035	c	c	c	c	t	t	t	t	c	c	c	c	c	c	c	c	Genic	atpE	B
723	BB_SNP-723	51063	g	g	g	g	a	a	a	a	g	g	g	g	g	g	g	g	Genic	atpE	B
724	BB_SNP-724	51081	c	c	c	c	a	a	a	a	c	c	c	c	c	c	c	c	Genic	atpE	B
725	BB_SNP-725	51166	c	c	c	c	t	t	t	t	c	c	c	c	c	c	c	c	Genic	atpE	B
726	BB_SNP-726	51184	t	t	t	t	g	g	g	g	t	t	t	t	t	t	t	t	Genic	atpE	B
64	CC_SNP-64	51457	g	g	g	g	g	g	g	g	a	a	a	a	g	g	g	g	Genic	atpE	C
727	BB_SNP-727	51559	c	c	c	c	a	a	a	a	c	c	c	c	c	c	c	c	Genic	atpE	B
728	BB_SNP-728	51711	g	g	g	g	a	a	a	a	g	g	g	g	g	g	g	g	Genic	atpE	B
729	BB_SNP-729	51758	c	c	c	c	a	a	a	a	c	c	c	c	c	c	c	c	Genic	atpE	B
730	BB_SNP-730	51812	g	g	g	g	t	t	t	t	g	g	g	g	g	g	g	g	Genic	atpE	B
731	BB_SNP-731	51822	t	t	t	t	c	c	c	c	t	t	t	t	t	t	t	t	Genic	atpE	B
732	BB_SNP-732	51893	c	c	c	c	a	a	a	a	c	c	c	c	c	c	c	c	Genic	atpE	B
733	BB_SNP-733	51971	c	c	c	c	t	t	t	t	c	c	c	c	c	c	c	c	Genic	atpE	B
734	BB_SNP-734	52038	c	c	c	c	t	t	t	t	c	c	c	c	c	c	c	c	Genic	atpE	B
232	RR_SNP-232	52189	g	g	g	g	g	g	g	g	g	g	g	g	t	t	t	t	Genic	atpE	R
735	BB_SNP-735	52238	a	a	a	a	c	c	c	c	a	a	a	a	a	a	a	a	Genic	atpE	B
233	RR_SNP-233	52266	g	g	g	g	g	g	g	g	g	g	g	g	a	a	a	a	Genic	atpE	R
736	BB_SNP-736	52313	t	t	t	t	a	a	a	a	t	t	t	t	t	t	t	t	Genic	atpE	B
737	BB_SNP-737	52592	g	g	g	g	a	a	a	a	g	g	g	g	g	g	g	g	Genic	atpE	B
738	BB_SNP-738	52660	c	c	c	c	t	t	t	t	c	c	c	c	c	c	c	c	Genic	atpE	B
739	BB_SNP-739	52780	c	c	c	c	t	t	t	t	c	c	c	c	c	c	c	c	Genic	atpE	B
740	BB_SNP-740	52873	c	c	c	c	t	t	t	t	c	c	c	c	c	c	c	c	Inter-genic	atpB-rbcL	B
741	BB_SNP-741	52933	a	a	a	a	c	c	c	c	a	a	a	a	a	a	a	a	Inter-genic	atpB-rbcL	B
742	BB_SNP-742	52978	t	t	t	t	g	g	g	g	t	t	t	t	a	a	a	a	Inter-genic	atpB-rbcL	B
234	RR_SNP-234	52978	t	t	t	t	g	g	g	g	t	t	t	t	a	a	a	a	Inter-genic	atpB-rbcL	R
743	BB_SNP-743	53140	a	a	a	a	g	g	g	g	a	a	a	a	a	a	a	a	Inter-genic	atpB-rbcL	B
235	RR_SNP-235	53229	a	a	a	a	a	a	a	a	a	a	a	a	t	t	t	t	Inter-genic	atpB-rbcL	R
744	BB_SNP-744	53317	a	a	a	a	g	g	g	g	a	a	a	a	a	a	a	a	Inter-genic	atpB-rbcL	B
236	RR_SNP-236	53358	c	c	c	c	c	c	c	c	c	c	c	c	t	t	t	t	Inter-genic	atpB-rbcL	R
745	BB_SNP-745	53452	g	g	g	g	a	a	a	a	g	g	g	g	g	g	g	g	Inter-genic	atpB-rbcL	B
237	RR_SNP-237	53510	a	a	a	a	a	a	a	a	a	a	a	a	t	t	t	t	Inter-genic	atpB-rbcL	R
746	BB_SNP-746	53560	g	g	g	g	a	a	a	a	g	g	g	g	g	g	g	g	Inter-genic	atpB-rbcL	B
747	BB_SNP-747	53610	g	g	g	g	a	a	a	a	g	g	g	g	g	g	g	g	Genic	rbcL	B
238	RR_SNP-238	53653	t	t	t	t	t	t	t	t	t	t	t	t	c	c	c	c	Genic	rbcL	R
748	BB_SNP-748	53712	a	a	a	a	c	c	c	c	a	a	a	a	a	a	a	a	Genic	rbcL	B
749	BB_SNP-749	53772	g	g	g	g	c	c	c	c	g	g	g	g	t	t	t	t	Genic	rbcL	B
239	RR_SNP-239	53772	g	g	g	g	c	c	c	c	g	g	g	g	t	t	t	t	Genic	rbcL	R
750	BB_SNP-750	53812	t	t	t	t	c	c	c	c	t	t	t	t	t	t	t	t	Genic	rbcL	B
751	BB_SNP-751	53815	a	a	a	a	g	g	g	g	a	a	a	a	a	a	a	a	Genic	rbcL	B
752	BB_SNP-752	53887	c	c	c	c	t	t	t	t	c	c	c	c	c	c	c	c	Genic	rbcL	B
753	BB_SNP-753	53902	c	c	c	c	t	t	t	t	c	c	c	c	c	c	c	c	Genic	rbcL	B
754	BB_SNP-754	53989	c	c	c	c	a	a	a	a	c	c	c	c	c	c	c	c	Genic	rbcL	B
240	RR_SNP-240	54046	a	a	a	a	a	a	a	a	a	a	a	a	g	g	g	g	Genic	rbcL	R
755	BB_SNP-755	54097	g	g	g	g	t	t	t	t	a	a	a	a	g	g	g	g	Genic	rbcL	B
65	CC_SNP-65	54097	g	g	g	g	t	t	t	t	a	a	a	a	g	g	g	g	Genic	rbcL	C
756	BB_SNP-756	54119	g	g	g	g	t	t	t	t	g	g	g	g	g	g	g	g	Genic	rbcL	B
757	BB_SNP-757	54178	g	g	g	g	a	a	a	a	g	g	g	g	g	g	g	g	Genic	rbcL	B
66	CC_SNP-66	54193	c	c	c	c	c	c	c	c	a	a	a	a	c	c	c	c	Genic	rbcL	C
758	BB_SNP-758	54223	t	t	t	t	c	c	c	c	t	t	t	t	t	t	t	t	Genic	rbcL	B
759	BB_SNP-759	54243	g	g	g	g	t	t	t	t	g	g	g	g	g	g	g	g	Genic	rbcL	B
760	BB_SNP-760	54282	a	a	a	a	c	c	c	c	a	a	a	a	a	a	a	a	Genic	rbcL	B
241	RR_SNP-241	54298	t	t	t	t	t	t	t	t	t	t	t	t	g	g	g	g	Genic	rbcL	R
761	BB_SNP-761	54331	g	g	g	g	a	a	a	a	g	g	g	g	g	g	g	g	Genic	rbcL	B
762	BB_SNP-762	54374	a	a	a	a	c	c	c	c	a	a	a	a	a	a	a	a	Genic	rbcL	B
242	RR_SNP-242	54403	g	g	g	g	g	g	g	g	g	g	g	g	t	t	t	t	Genic	rbcL	R
763	BB_SNP-763	54446	t	t	t	t	g	g	g	g	t	t	t	t	t	t	t	t	Genic	rbcL	B
764	BB_SNP-764	54468	t	t	t	t	c	c	c	c	t	t	t	t	t	t	t	t	Genic	rbcL	B
243	RR_SNP-243	54489	t	t	t	t	t	t	t	t	t	t	t	t	g	g	g	g	Genic	rbcL	R
35	AA_SNP-35	54508	t	t	t	t	c	c	c	c	c	c	c	c	c	c	c	c	Genic	rbcL	A
67	CC_SNP-67	54541	c	c	c	c	c	c	c	c	t	t	t	t	c	c	c	c	Genic	rbcL	C
765	BB_SNP-765	54543	g	g	g	g	t	t	t	t	g	g	g	g	g	g	g	g	Genic	rbcL	B
766	BB_SNP-766	54580	t	t	t	t	a	a	a	a	t	t	t	t	c	c	c	c	Genic	rbcL	B
244	RR_SNP-244	54580	t	t	t	t	a	a	a	a	t	t	t	t	c	c	c	c	Genic	rbcL	R
245	RR_SNP-245	54582	g	g	g	g	g	g	g	g	g	g	g	g	a	a	a	a	Genic	rbcL	R
767	BB_SNP-767	54590	t	t	t	t	g	g	g	g	t	t	t	t	t	t	t	t	Genic	rbcL	B
768	BB_SNP-768	54668	t	t	t	t	g	g	g	g	t	t	t	t	t	t	t	t	Genic	rbcL	B
769	BB_SNP-769	54722	g	g	g	g	t	t	t	t	g	g	g	g	g	g	g	g	Genic	rbcL	B
770	BB_SNP-770	54723	g	g	g	g	a	a	a	a	g	g	g	g	g	g	g	g	Genic	rbcL	B
246	RR_SNP-246	54806	t	t	t	t	t	t	t	t	t	t	t	t	g	g	g	g	Genic	rbcL	R
36	AA_SNP-36	55018	a	a	a	a	g	g	g	g	g	g	g	g	g	g	g	g	Genic	rbcL	A
771	BB_SNP-771	55020	a	a	a	a	c	c	c	c	a	a	a	a	a	a	a	a	Genic	rbcL	B
247	RR_SNP-247	55198	a	a	a	a	a	a	a	a	a	a	a	a	c	c	c	c	Inter-genic	rbcL-accD	R
772	BB_SNP-772	55288	t	t	t	t	g	g	g	g	t	t	t	t	t	t	t	t	Inter-genic	rbcL-accD	B
773	BB_SNP-773	55342	g	g	g	g	a	a	a	a	g	g	g	g	g	g	g	g	Inter-genic	rbcL-accD	B
774	BB_SNP-774	55378	g	g	g	g	t	t	t	t	g	g	g	g	g	g	g	g	Inter-genic	rbcL-accD	B
775	BB_SNP-775	55489	g	g	g	g	t	t	t	t	g	g	g	g	g	g	g	g	Inter-genic	rbcL-accD	B
776	BB_SNP-776	55576	t	t	t	t	c	c	c	c	t	t	t	t	t	t	t	t	Inter-genic	rbcL-accD	B
777	BB_SNP-777	55705	g	g	g	g	c	c	c	c	g	g	g	g	g	g	g	g	Inter-genic	rbcL-accD	B
778	BB_SNP-778	55715	a	a	a	a	g	g	g	g	a	a	a	a	a	a	a	a	Inter-genic	rbcL-accD	B
779	BB_SNP-779	55753	t	t	t	t	c	c	c	c	t	t	t	t	t	t	t	t	Genic	accD	B
780	BB_SNP-780	55915	g	g	g	g	t	t	t	t	g	g	g	g	g	g	g	g	Genic	accD	B
781	BB_SNP-781	55993	t	t	t	t	c	c	c	c	t	t	t	t	t	t	t	t	Genic	accD	B
782	BB_SNP-782	56089	a	a	a	a	g	g	g	g	a	a	a	a	a	a	a	a	Genic	accD	B
248	RR_SNP-248	56125	c	c	c	c	c	c	c	c	c	c	c	c	t	t	t	t	Genic	accD	R
783	BB_SNP-783	56224	a	a	a	a	g	g	g	g	a	a	a	a	a	a	a	a	Genic	accD	B
784	BB_SNP-784	56260	t	t	t	t	c	c	c	c	t	t	t	t	t	t	t	t	Genic	accD	B
785	BB_SNP-785	56285	a	a	a	a	g	g	g	g	a	a	a	a	a	a	a	a	Genic	accD	B
786	BB_SNP-786	56349	c	c	c	c	g	g	g	g	c	c	c	c	c	c	c	c	Genic	accD	B
787	BB_SNP-787	56366	a	a	a	a	g	g	g	g	a	a	a	a	a	a	a	a	Genic	accD	B
788	BB_SNP-788	56389	c	c	c	c	g	g	g	g	c	c	c	c	c	c	c	c	Genic	accD	B
789	BB_SNP-789	56455	t	t	t	t	c	c	c	c	t	t	t	t	t	t	t	t	Genic	accD	B
790	BB_SNP-790	56457	t	t	t	t	c	c	c	c	t	t	t	t	t	t	t	t	Genic	accD	B
249	RR_SNP-249	56472	g	g	g	g	g	g	g	g	g	g	g	g	a	a	a	a	Genic	accD	R
791	BB_SNP-791	56474	a	a	a	a	g	g	g	g	a	a	a	a	a	a	a	a	Genic	accD	B
792	BB_SNP-792	56493	g	g	g	g	t	t	t	t	g	g	g	g	g	g	g	g	Genic	accD	B
793	BB_SNP-793	56500	t	t	t	t	g	g	g	g	t	t	t	t	t	t	t	t	Genic	accD	B
68	CC_SNP-68	56537	c	c	c	c	c	c	c	c	a	a	a	a	c	c	c	c	Genic	accD	C
794	BB_SNP-794	56619	g	g	g	g	t	t	t	t	g	g	g	g	g	g	g	g	Genic	accD	B
250	RR_SNP-250	56636	t	t	t	t	t	t	t	t	t	t	t	t	g	g	g	g	Genic	accD	R
795	BB_SNP-795	56660	c	c	c	c	g	g	g	g	c	c	c	c	c	c	c	c	Genic	accD	B
796	BB_SNP-796	56752	t	t	t	t	g	g	g	g	t	t	t	t	t	t	t	t	Genic	accD	B
797	BB_SNP-797	56753	a	a	a	a	t	t	t	t	a	a	a	a	a	a	a	a	Genic	accD	B
798	BB_SNP-798	56826	c	c	c	c	t	t	t	t	c	c	c	c	c	c	c	c	Genic	accD	B
799	BB_SNP-799	56838	g	g	g	g	a	a	a	a	g	g	g	g	g	g	g	g	Genic	accD	B
800	BB_SNP-800	56904	g	g	g	g	a	a	a	a	g	g	g	g	g	g	g	g	Genic	accD	B
801	BB_SNP-801	56965	t	t	t	t	g	g	g	g	t	t	t	t	t	t	t	t	Genic	accD	B
251	RR_SNP-251	56979	g	g	g	g	g	g	g	g	g	g	g	g	t	t	t	t	Genic	accD	R
802	BB_SNP-802	56983	t	t	t	t	g	g	g	g	t	t	t	t	t	t	t	t	Genic	accD	B
803	BB_SNP-803	56994	t	t	t	t	a	a	a	a	t	t	t	t	t	t	t	t	Genic	accD	B
804	BB_SNP-804	56995	t	t	t	t	a	a	a	a	t	t	t	t	t	t	t	t	Genic	accD	B
805	BB_SNP-805	56996	t	t	t	t	a	a	a	a	t	t	t	t	t	t	t	t	Genic	accD	B
252	RR_SNP-252	57010	c	c	c	c	c	c	c	c	c	c	c	c	t	t	t	t	Genic	accD	R
806	BB_SNP-806	57048	t	t	t	t	g	g	g	g	t	t	t	t	t	t	t	t	Genic	accD	B
253	RR_SNP-253	57070	c	c	c	c	c	c	c	c	c	c	c	c	t	t	t	t	Genic	accD	R
807	BB_SNP-807	57106	g	g	g	g	a	a	a	a	g	g	g	g	g	g	g	g	Genic	accD	B
808	BB_SNP-808	57136	c	c	c	c	t	t	t	t	c	c	c	c	c	c	c	c	Genic	accD	B
809	BB_SNP-809	57215	g	g	g	g	a	a	a	a	g	g	g	g	t	t	t	t	Inter-genic	accD-psaI	B
254	RR_SNP-254	57215	g	g	g	g	a	a	a	a	g	g	g	g	t	t	t	t	Inter-genic	accD-psaI	R
810	BB_SNP-810	57279	a	a	a	a	g	g	g	g	a	a	a	a	a	a	a	a	Inter-genic	accD-psaI	B
811	BB_SNP-811	57289	c	c	c	c	t	t	t	t	c	c	c	c	c	c	c	c	Inter-genic	accD-psaI	B
812	BB_SNP-812	57472	c	c	c	c	t	t	t	t	c	c	c	c	c	c	c	c	Inter-genic	accD-psaI	B
813	BB_SNP-813	57487	t	t	t	t	g	g	g	g	t	t	t	t	t	t	t	t	Inter-genic	accD-psaI	B
255	RR_SNP-255	57598	t	t	t	t	t	t	t	t	t	t	t	t	a	a	a	a	Inter-genic	accD-psaI	R
814	BB_SNP-814	57604	c	c	c	c	t	t	t	t	c	c	c	c	c	c	c	c	Inter-genic	accD-psaI	B
256	RR_SNP-256	57633	g	g	g	g	g	g	g	g	g	g	g	g	t	t	t	t	Inter-genic	accD-psaI	R
815	BB_SNP-815	57653	a	a	a	a	c	c	c	c	a	a	a	a	a	a	a	a	Inter-genic	accD-psaI	B
37	AA_SNP-37	57729	c	c	c	c	a	a	a	a	a	a	a	a	a	a	a	a	Inter-genic	accD-psaI	A
257	RR_SNP-257	57775	c	c	c	c	c	c	c	c	c	c	c	c	t	t	t	t	Inter-genic	accD-psaI	R
69	CC_SNP-69	57882	c	c	c	c	c	c	c	c	t	t	t	t	c	c	c	c	Genic	psaI	C
70	CC_SNP-70	57943	g	g	g	g	g	g	g	g	a	a	a	a	g	g	g	g	Genic	psaI	C
816	BB_SNP-816	57971	g	g	g	g	a	a	a	a	g	g	g	g	g	g	g	g	Genic	psaI	B
817	BB_SNP-817	57972	c	c	c	c	a	a	a	a	c	c	c	c	c	c	c	c	Genic	psaI	B
258	RR_SNP-258	58033	c	c	c	c	c	c	c	c	c	c	c	c	t	t	t	t	Inter-genic	psaI-ycf4	R
259	RR_SNP-259	58042	g	g	g	g	g	g	g	g	g	g	g	g	c	c	c	c	Inter-genic	psaI-ycf4	R
818	BB_SNP-818	58141	a	a	a	a	c	c	c	c	a	a	a	a	a	a	a	a	Inter-genic	psaI-ycf4	B
71	CC_SNP-71	58143	g	g	g	g	g	g	g	g	a	a	a	a	g	g	g	g	Inter-genic	psaI-ycf4	C
72	CC_SNP-72	58262	t	t	t	t	t	t	t	t	g	g	g	g	t	t	t	t	Inter-genic	psaI-ycf4	C
819	BB_SNP-819	58348	a	a	a	a	g	g	g	g	a	a	a	a	a	a	a	a	Inter-genic	psaI-ycf4	B
73	CC_SNP-73	58360	t	t	t	t	t	t	t	t	c	c	c	c	t	t	t	t	Inter-genic	psaI-ycf4	C
820	BB_SNP-820	58447	t	t	t	t	g	g	g	g	t	t	t	t	t	t	t	t	Genic	ycf4	B
821	BB_SNP-821	58482	c	c	c	c	t	t	t	t	c	c	c	c	c	c	c	c	Genic	ycf4	B
822	BB_SNP-822	58500	g	g	g	g	a	a	a	a	g	g	g	g	g	g	g	g	Genic	ycf4	B
823	BB_SNP-823	58549	c	c	c	c	a	a	a	a	c	c	c	c	c	c	c	c	Genic	ycf4	B
824	BB_SNP-824	58599	a	a	a	a	t	t	t	t	a	a	a	a	a	a	a	a	Genic	ycf4	B
260	RR_SNP-260	58615	a	a	a	a	a	a	a	a	a	a	a	a	c	c	c	c	Genic	ycf4	R
825	BB_SNP-825	58665	g	g	g	g	a	a	a	a	g	g	g	g	g	g	g	g	Genic	ycf4	B
826	BB_SNP-826	58675	g	g	g	g	t	t	t	t	g	g	g	g	g	g	g	g	Genic	ycf4	B
827	BB_SNP-827	58703	c	c	c	c	a	a	a	a	c	c	c	c	c	c	c	c	Genic	ycf4	B
828	BB_SNP-828	58751	g	g	g	g	t	t	t	t	g	g	g	g	g	g	g	g	Genic	ycf4	B
829	BB_SNP-829	58793	g	g	g	g	a	a	a	a	g	g	g	g	g	g	g	g	Genic	ycf4	B
830	BB_SNP-830	58798	g	g	g	g	t	t	t	t	g	g	g	g	g	g	g	g	Genic	ycf4	B
261	RR_SNP-261	58819	c	c	c	c	c	c	c	c	c	c	c	c	a	a	a	a	Genic	ycf4	R
262	RR_SNP-262	58844	c	c	c	c	c	c	c	c	c	c	c	c	a	a	a	a	Genic	ycf4	R
831	BB_SNP-831	58854	t	t	t	t	g	g	g	g	t	t	t	t	t	t	t	t	Genic	ycf4	B
263	RR_SNP-263	58870	a	a	a	a	a	a	a	a	a	a	a	a	t	t	t	t	Genic	ycf4	R
832	BB_SNP-832	58983	a	a	a	a	g	g	g	g	a	a	a	a	a	a	a	a	Inter-genic	ycf4-cemA	B
264	RR_SNP-264	59004	t	t	t	t	t	t	t	t	t	t	t	t	g	g	g	g	Inter-genic	ycf4-cemA	R
265	RR_SNP-265	59073	c	c	c	c	c	c	c	c	c	c	c	c	a	a	a	a	Inter-genic	ycf4-cemA	R
833	BB_SNP-833	59103	a	a	a	a	g	g	g	g	a	a	a	a	a	a	a	a	Inter-genic	ycf4-cemA	B
834	BB_SNP-834	59380	a	a	a	a	g	g	g	g	a	a	a	a	a	a	a	a	Inter-genic	ycf4-cemA	B
835	BB_SNP-835	59397	c	c	c	c	t	t	t	t	c	c	c	c	c	c	c	c	Inter-genic	ycf4-cemA	B
836	BB_SNP-836	59402	a	a	a	a	c	c	c	c	a	a	a	a	a	a	a	a	Inter-genic	ycf4-cemA	B
266	RR_SNP-266	59404	c	c	c	c	c	c	c	c	c	c	c	c	a	a	a	a	Inter-genic	ycf4-cemA	R
267	RR_SNP-267	59409	c	c	c	c	c	c	c	c	c	c	c	c	t	t	t	t	Inter-genic	ycf4-cemA	R
837	BB_SNP-837	59410	t	t	t	t	c	c	c	c	t	t	t	t	t	t	t	t	Inter-genic	ycf4-cemA	B
838	BB_SNP-838	59415	a	a	a	a	t	t	t	t	a	a	a	a	a	a	a	a	Inter-genic	ycf4-cemA	B
839	BB_SNP-839	59420	a	a	a	a	t	t	t	t	a	a	a	a	a	a	a	a	Inter-genic	ycf4-cemA	B
840	BB_SNP-840	59421	a	a	a	a	t	t	t	t	a	a	a	a	a	a	a	a	Inter-genic	ycf4-cemA	B
841	BB_SNP-841	59426	t	t	t	t	g	g	g	g	t	t	t	t	t	t	t	t	Genic	cemA	B
74	CC_SNP-74	59442	c	c	c	c	c	c	c	c	t	t	t	t	c	c	c	c	Genic	cemA	C
842	BB_SNP-842	59515	a	a	a	a	c	c	c	c	a	a	a	a	a	a	a	a	Genic	cemA	B
843	BB_SNP-843	59517	g	g	g	g	a	a	a	a	g	g	g	g	g	g	g	g	Genic	cemA	B
844	BB_SNP-844	59534	t	t	t	t	g	g	g	g	t	t	t	t	t	t	t	t	Genic	cemA	B
845	BB_SNP-845	59535	c	c	c	c	a	a	a	a	c	c	c	c	c	c	c	c	Genic	cemA	B
268	RR_SNP-268	59569	c	c	c	c	c	c	c	c	c	c	c	c	t	t	t	t	Genic	cemA	R
846	BB_SNP-846	59570	g	g	g	g	a	a	a	a	g	g	g	g	g	g	g	g	Genic	cemA	B
847	BB_SNP-847	59707	a	a	a	a	g	g	g	g	a	a	a	a	a	a	a	a	Genic	cemA	B
848	BB_SNP-848	59720	a	a	a	a	g	g	g	g	a	a	a	a	a	a	a	a	Genic	cemA	B
269	RR_SNP-269	59735	c	c	c	c	c	c	c	c	c	c	c	c	t	t	t	t	Genic	cemA	R
849	BB_SNP-849	59754	g	g	g	g	c	c	c	c	g	g	g	g	g	g	g	g	Genic	cemA	B
850	BB_SNP-850	59997	g	g	g	g	c	c	c	c	g	g	g	g	g	g	g	g	Genic	cemA	B
75	CC_SNP-75	60180	t	t	t	t	t	t	t	t	g	g	g	g	t	t	t	t	Inter-genic	cemA-petA	C
851	BB_SNP-851	60212	g	g	g	g	c	c	c	c	g	g	g	g	g	g	g	g	Inter-genic	cemA-petA	B
852	BB_SNP-852	60230	a	a	a	a	g	g	g	g	a	a	a	a	a	a	a	a	Inter-genic	cemA-petA	B
853	BB_SNP-853	60245	c	c	c	c	t	t	t	t	c	c	c	c	c	c	c	c	Inter-genic	cemA-petA	B
854	BB_SNP-854	60405	g	g	g	g	a	a	a	a	g	g	g	g	g	g	g	g	Genic	petA	B
855	BB_SNP-855	60419	t	t	t	t	a	a	a	a	t	t	t	t	t	t	t	t	Genic	petA	B
856	BB_SNP-856	60420	c	c	c	c	a	a	a	a	c	c	c	c	c	c	c	c	Genic	petA	B
857	BB_SNP-857	60460	t	t	t	t	g	g	g	g	t	t	t	t	t	t	t	t	Genic	petA	B
858	BB_SNP-858	60509	a	a	a	a	t	t	t	t	a	a	a	a	a	a	a	a	Genic	petA	B
859	BB_SNP-859	60518	a	a	a	a	t	t	t	t	a	a	a	a	a	a	a	a	Genic	petA	B
860	BB_SNP-860	60578	a	a	a	a	t	t	t	t	a	a	a	a	a	a	a	a	Genic	petA	B
861	BB_SNP-861	60583	t	t	t	t	a	a	a	a	t	t	t	t	t	t	t	t	Genic	petA	B
862	BB_SNP-862	60584	t	t	t	t	g	g	g	g	t	t	t	t	t	t	t	t	Genic	petA	B
863	BB_SNP-863	60585	c	c	c	c	t	t	t	t	c	c	c	c	a	a	a	a	Genic	petA	B
270	RR_SNP-270	60585	c	c	c	c	t	t	t	t	c	c	c	c	a	a	a	a	Genic	petA	R
864	BB_SNP-864	60586	a	a	a	a	t	t	t	t	a	a	a	a	a	a	a	a	Genic	petA	B
271	RR_SNP-271	60604	t	t	t	t	t	t	t	t	t	t	t	t	g	g	g	g	Genic	petA	R
865	BB_SNP-865	60639	a	a	a	a	c	c	c	c	a	a	a	a	a	a	a	a	Genic	petA	B
76	CC_SNP-76	60640	c	c	c	c	c	c	c	c	a	a	a	a	c	c	c	c	Genic	petA	C
866	BB_SNP-866	60822	t	t	t	t	c	c	c	c	t	t	t	t	t	t	t	t	Genic	petA	B
272	RR_SNP-272	61002	g	g	g	g	g	g	g	g	g	g	g	g	a	a	a	a	Genic	petA	R
867	BB_SNP-867	61144	a	a	a	a	c	c	c	c	a	a	a	a	a	a	a	a	Genic	petA	B
273	RR_SNP-273	61213	t	t	t	t	t	t	t	t	t	t	t	t	c	c	c	c	Genic	petA	R
274	RR_SNP-274	61474	g	g	g	g	g	g	g	g	g	g	g	g	a	a	a	a	Inter-genic	petA-psbJ	R
868	BB_SNP-868	61486	t	t	t	t	c	c	c	c	t	t	t	t	t	t	t	t	Inter-genic	petA-psbJ	B
869	BB_SNP-869	61608	c	c	c	c	a	a	a	a	c	c	c	c	c	c	c	c	Inter-genic	petA-psbJ	B
870	BB_SNP-870	61616	t	t	t	t	g	g	g	g	t	t	t	t	t	t	t	t	Inter-genic	petA-psbJ	B
871	BB_SNP-871	61629	c	c	c	c	a	a	a	a	c	c	c	c	c	c	c	c	Inter-genic	petA-psbJ	B
872	BB_SNP-872	61718	a	a	a	a	c	c	c	c	a	a	a	a	t	t	t	t	Inter-genic	petA-psbJ	B
275	RR_SNP-275	61718	a	a	a	a	c	c	c	c	a	a	a	a	t	t	t	t	Inter-genic	petA-psbJ	R
276	RR_SNP-276	61730	c	c	c	c	c	c	c	c	c	c	c	c	t	t	t	t	Inter-genic	petA-psbJ	R
38	AA_SNP-38	61752	a	a	a	a	g	g	g	g	g	g	g	g	g	g	g	g	Inter-genic	petA-psbJ	A
77	CC_SNP-77	61780	t	t	t	t	t	t	t	t	g	g	g	g	t	t	t	t	Inter-genic	petA-psbJ	C
277	RR_SNP-277	62168	g	g	g	g	g	g	g	g	g	g	g	g	t	t	t	t	Inter-genic	petA-psbJ	R
278	RR_SNP-278	62213	g	g	g	g	g	g	g	g	g	g	g	g	c	c	c	c	Inter-genic	petA-psbJ	R
78	CC_SNP-78	62214	a	a	a	a	a	a	a	a	c	c	c	c	a	a	a	a	Inter-genic	petA-psbJ	C
873	BB_SNP-873	62393	t	t	t	t	c	c	c	c	t	t	t	t	t	t	t	t	Genic	psbJ	B
279	RR_SNP-279	62498	g	g	g	g	g	g	g	g	g	g	g	g	t	t	t	t	Inter-genic	psbJ-psbL	R
280	RR_SNP-280	62514	a	a	a	a	a	a	a	a	a	a	a	a	g	g	g	g	Inter-genic	psbJ-psbL	R
874	BB_SNP-874	62621	c	c	c	c	t	t	t	t	c	c	c	c	c	c	c	c	Genic	psbL	B
875	BB_SNP-875	62807	c	c	c	c	t	t	t	t	c	c	c	c	c	c	c	c	Genic	psbF	B
281	RR_SNP-281	62862	c	c	c	c	c	c	c	c	c	c	c	c	t	t	t	t	Genic	psbF	R
876	BB_SNP-876	62879	g	g	g	g	t	t	t	t	g	g	g	g	g	g	g	g	Genic	psbE	B
282	RR_SNP-282	62947	a	a	a	a	a	a	a	a	a	a	a	a	c	c	c	c	Genic	psbE	R
283	RR_SNP-283	62955	c	c	c	c	c	c	c	c	c	c	c	c	t	t	t	t	Genic	psbE	R
284	RR_SNP-284	62962	c	c	c	c	c	c	c	c	c	c	c	c	t	t	t	t	Genic	psbE	R
877	BB_SNP-877	62996	t	t	t	t	g	g	g	g	t	t	t	t	t	t	t	t	Genic	psbE	B
285	RR_SNP-285	63017	g	g	g	g	g	g	g	g	g	g	g	g	a	a	a	a	Genic	psbE	R
878	BB_SNP-878	63200	g	g	g	g	a	a	a	a	g	g	g	g	g	g	g	g	Inter-genic	psbE-petL	B
286	RR_SNP-286	63208	g	g	g	g	g	g	g	g	g	g	g	g	t	t	t	t	Inter-genic	psbE-petL	R
879	BB_SNP-879	63213	t	t	t	t	c	c	c	c	t	t	t	t	t	t	t	t	Inter-genic	psbE-petL	B
880	BB_SNP-880	63221	t	t	t	t	c	c	c	c	t	t	t	t	t	t	t	t	Inter-genic	psbE-petL	B
881	BB_SNP-881	63246	g	g	g	g	a	a	a	a	g	g	g	g	g	g	g	g	Inter-genic	psbE-petL	B
882	BB_SNP-882	63366	t	t	t	t	c	c	c	c	t	t	t	t	t	t	t	t	Inter-genic	psbE-petL	B
883	BB_SNP-883	63384	t	t	t	t	c	c	c	c	t	t	t	t	t	t	t	t	Inter-genic	psbE-petL	B
884	BB_SNP-884	63434	a	a	a	a	t	t	t	t	a	a	a	a	a	a	a	a	Inter-genic	psbE-petL	B
885	BB_SNP-885	63450	a	a	a	a	g	g	g	g	a	a	a	a	a	a	a	a	Inter-genic	psbE-petL	B
886	BB_SNP-886	63452	a	a	a	a	g	g	g	g	a	a	a	a	a	a	a	a	Inter-genic	psbE-petL	B
887	BB_SNP-887	63472	t	t	t	t	g	g	g	g	t	t	t	t	t	t	t	t	Inter-genic	psbE-petL	B
39	AA_SNP-39	63545	g	g	g	g	t	t	t	t	t	t	t	t	t	t	t	t	Inter-genic	psbE-petL	A
287	RR_SNP-287	63571	t	t	t	t	t	t	t	t	t	t	t	t	g	g	g	g	Inter-genic	psbE-petL	R
888	BB_SNP-888	63611	c	c	c	c	t	t	t	t	c	c	c	c	c	c	c	c	Inter-genic	psbE-petL	B
889	BB_SNP-889	63613	g	g	g	g	a	a	a	a	g	g	g	g	g	g	g	g	Inter-genic	psbE-petL	B
890	BB_SNP-890	63627	t	t	t	t	g	g	g	g	t	t	t	t	t	t	t	t	Inter-genic	psbE-petL	B
891	BB_SNP-891	63628	a	a	a	a	g	g	g	g	a	a	a	a	a	a	a	a	Inter-genic	psbE-petL	B
892	BB_SNP-892	63650	c	c	c	c	t	t	t	t	c	c	c	c	c	c	c	c	Inter-genic	psbE-petL	B
893	BB_SNP-893	63655	t	t	t	t	a	a	a	a	t	t	t	t	t	t	t	t	Inter-genic	psbE-petL	B
894	BB_SNP-894	63696	t	t	t	t	c	c	c	c	t	t	t	t	t	t	t	t	Inter-genic	psbE-petL	B
895	BB_SNP-895	63700	c	c	c	c	a	a	a	a	c	c	c	c	c	c	c	c	Inter-genic	psbE-petL	B
896	BB_SNP-896	63704	t	t	t	t	g	g	g	g	t	t	t	t	t	t	t	t	Inter-genic	psbE-petL	B
40	AA_SNP-40	63750	t	t	t	t	g	g	g	g	g	g	g	g	g	g	g	g	Inter-genic	psbE-petL	A
897	BB_SNP-897	63776	c	c	c	c	t	t	t	t	c	c	c	c	c	c	c	c	Inter-genic	psbE-petL	B
898	BB_SNP-898	63987	c	c	c	c	a	a	a	a	c	c	c	c	c	c	c	c	Inter-genic	psbE-petL	B
899	BB_SNP-899	64074	g	g	g	g	a	a	a	a	g	g	g	g	g	g	g	g	Inter-genic	psbE-petL	B
900	BB_SNP-900	64082	c	c	c	c	t	t	t	t	c	c	c	c	c	c	c	c	Inter-genic	psbE-petL	B
901	BB_SNP-901	64276	c	c	c	c	a	a	a	a	c	c	c	c	c	c	c	c	Inter-genic	psbE-petL	B
902	BB_SNP-902	64447	a	a	a	a	g	g	g	g	a	a	a	a	a	a	a	a	Inter-genic	psbE-petL	B
288	RR_SNP-288	64508	a	a	a	a	a	a	a	a	a	a	a	a	g	g	g	g	Genic	petL	R
289	RR_SNP-289	64526	a	a	a	a	a	a	a	a	a	a	a	a	g	g	g	g	Genic	petL	R
903	BB_SNP-903	64547	g	g	g	g	c	c	c	c	g	g	g	g	g	g	g	g	Genic	petL	B
290	RR_SNP-290	64717	t	t	t	t	t	t	t	t	t	t	t	t	c	c	c	c	Inter-genic	petL-petG	R
904	BB_SNP-904	64851	g	g	g	g	c	c	c	c	g	g	g	g	g	g	g	g	Genic	petG	B
291	RR_SNP-291	64938	g	g	g	g	g	g	g	g	g	g	g	g	a	a	a	a	Inter-genic	petG-TRNW-CCA	R
905	BB_SNP-905	65010	g	g	g	g	t	t	t	t	g	g	g	g	g	g	g	g	Inter-genic	petG-TRNW-CCA	B
906	BB_SNP-906	65048	a	a	a	a	g	g	g	g	a	a	a	a	a	a	a	a	Genic	TRNW-CCA	B
41	AA_SNP-41	65077	a	a	a	a	c	c	c	c	c	c	c	c	c	c	c	c	Genic	TRNW-CCA	A
907	BB_SNP-907	65088	c	c	c	c	t	t	t	t	c	c	c	c	c	c	c	c	Genic	TRNW-CCA	B
908	BB_SNP-908	65096	t	t	t	t	g	g	g	g	t	t	t	t	t	t	t	t	Genic	TRNW-CCA	B
42	AA_SNP-42	65193	a	a	a	a	c	c	c	c	c	c	c	c	c	c	c	c	Inter-genic	TRNW-CCA-TRNP-UGG	A
909	BB_SNP-909	65194	c	c	c	c	t	t	t	t	c	c	c	c	c	c	c	c	Inter-genic	TRNW-CCA-TRNP-UGG	B
910	BB_SNP-910	65239	c	c	c	c	t	t	t	t	c	c	c	c	c	c	c	c	Inter-genic	TRNW-CCA-TRNP-UGG	B
911	BB_SNP-911	65276	g	g	g	g	t	t	t	t	g	g	g	g	g	g	g	g	Inter-genic	TRNW-CCA-TRNP-UGG	B
912	BB_SNP-912	65374	a	a	a	a	c	c	c	c	a	a	a	a	a	a	a	a	Inter-genic	TRNP-UGG-psaJ	B
79	CC_SNP-79	65407	a	a	a	a	a	a	a	a	c	c	c	c	a	a	a	a	Inter-genic	TRNP-UGG-psaJ	C
292	RR_SNP-292	65415	t	t	t	t	t	t	t	t	t	t	t	t	g	g	g	g	Inter-genic	TRNP-UGG-psaJ	R
293	RR_SNP-293	65962	t	t	t	t	t	t	t	t	t	t	t	t	a	a	a	a	Inter-genic	psaJ-rpl33	R
43	AA_SNP-43	65963	t	t	t	t	a	a	a	a	a	a	a	a	a	a	a	a	Inter-genic	psaJ-rpl33	A
913	BB_SNP-913	65986	c	c	c	c	a	a	a	a	c	c	c	c	c	c	c	c	Inter-genic	psaJ-rpl33	B
914	BB_SNP-914	66004	c	c	c	c	t	t	t	t	c	c	c	c	c	c	c	c	Inter-genic	psaJ-rpl33	B
915	BB_SNP-915	66040	c	c	c	c	t	t	t	t	c	c	c	c	c	c	c	c	Inter-genic	psaJ-rpl33	B
916	BB_SNP-916	66153	c	c	c	c	a	a	a	a	c	c	c	c	c	c	c	c	Inter-genic	psaJ-rpl33	B
917	BB_SNP-917	66157	t	t	t	t	a	a	a	a	t	t	t	t	t	t	t	t	Inter-genic	psaJ-rpl33	B
918	BB_SNP-918	66166	a	a	a	a	t	t	t	t	a	a	a	a	a	a	a	a	Inter-genic	psaJ-rpl33	B
919	BB_SNP-919	66170	g	g	g	g	t	t	t	t	g	g	g	g	g	g	g	g	Inter-genic	psaJ-rpl33	B
920	BB_SNP-920	66175	a	a	a	a	c	c	c	c	a	a	a	a	a	a	a	a	Inter-genic	psaJ-rpl33	B
921	BB_SNP-921	66198	a	a	a	a	c	c	c	c	a	a	a	a	a	a	a	a	Inter-genic	psaJ-rpl33	B
294	RR_SNP-294	66203	c	c	c	c	c	c	c	c	c	c	c	c	t	t	t	t	Inter-genic	psaJ-rpl33	R
80	CC_SNP-80	66448	t	t	t	t	t	t	t	t	c	c	c	c	t	t	t	t	Genic	rpl33	C
922	BB_SNP-922	66460	t	t	t	t	g	g	g	g	t	t	t	t	t	t	t	t	Genic	rpl33	B
81	CC_SNP-81	66524	c	c	c	c	c	c	c	c	t	t	t	t	c	c	c	c	Inter-genic	rpl33-rps18	C
923	BB_SNP-923	66664	a	a	a	a	c	c	c	c	a	a	a	a	a	a	a	a	Inter-genic	rpl33-rps18	B
924	BB_SNP-924	66666	g	g	g	g	t	t	t	t	g	g	g	g	g	g	g	g	Inter-genic	rpl33-rps18	B
925	BB_SNP-925	66703	g	g	g	g	t	t	t	t	g	g	g	g	g	g	g	g	Inter-genic	rpl33-rps18	B
295	RR_SNP-295	66821	t	t	t	t	t	t	t	t	t	t	t	t	a	a	a	a	Genic	rps18	R
296	RR_SNP-296	66822	t	t	t	t	t	t	t	t	t	t	t	t	g	g	g	g	Genic	rps18	R
297	RR_SNP-297	66823	c	c	c	c	c	c	c	c	c	c	c	c	a	a	a	a	Genic	rps18	R
298	RR_SNP-298	66824	t	t	t	t	t	t	t	t	t	t	t	t	a	a	a	a	Genic	rps18	R
926	BB_SNP-926	66939	a	a	a	a	g	g	g	g	a	a	a	a	a	a	a	a	Genic	rps18	B
299	RR_SNP-299	66974	t	t	t	t	t	t	t	t	t	t	t	t	a	a	a	a	Genic	rps18	R
927	BB_SNP-927	67011	t	t	t	t	g	g	g	g	t	t	t	t	t	t	t	t	Inter-genic	rps18-rpl20	B
82	CC_SNP-82	67026	t	t	t	t	t	t	t	t	a	a	a	a	t	t	t	t	Inter-genic	rps18-rpl20	C
928	BB_SNP-928	67040	c	c	c	c	a	a	a	a	c	c	c	c	c	c	c	c	Inter-genic	rps18-rpl20	B
929	BB_SNP-929	67045	c	c	c	c	t	t	t	t	c	c	c	c	c	c	c	c	Inter-genic	rps18-rpl20	B
300	RR_SNP-300	67049	t	t	t	t	t	t	t	t	t	t	t	t	a	a	a	a	Inter-genic	rps18-rpl20	R
301	RR_SNP-301	67050	c	c	c	c	c	c	c	c	c	c	c	c	a	a	a	a	Inter-genic	rps18-rpl20	R
930	BB_SNP-930	67062	t	t	t	t	g	g	g	g	t	t	t	t	t	t	t	t	Inter-genic	rps18-rpl20	B
931	BB_SNP-931	67130	c	c	c	c	a	a	a	a	c	c	c	c	c	c	c	c	Inter-genic	rps18-rpl20	B
932	BB_SNP-932	67131	t	t	t	t	g	g	g	g	t	t	t	t	t	t	t	t	Inter-genic	rps18-rpl20	B
933	BB_SNP-933	67138	g	g	g	g	a	a	a	a	g	g	g	g	g	g	g	g	Inter-genic	rps18-rpl20	B
934	BB_SNP-934	67141	a	a	a	a	t	t	t	t	a	a	a	a	a	a	a	a	Inter-genic	rps18-rpl20	B
935	BB_SNP-935	67319	g	g	g	g	c	c	c	c	g	g	g	g	g	g	g	g	Genic	rpl20	B
83	CC_SNP-83	67395	t	t	t	t	t	t	t	t	g	g	g	g	t	t	t	t	Genic	rpl20	C
302	RR_SNP-302	67446	a	a	a	a	a	a	a	a	a	a	a	a	c	c	c	c	Genic	rpl20	R
936	BB_SNP-936	67450	c	c	c	c	t	t	t	t	c	c	c	c	c	a	c	c	Genic	rpl20	B
937	BB_SNP-937	67456	c	c	c	c	a	a	a	a	c	c	c	c	c	c	c	c	Genic	rpl20	B
303	RR_SNP-303	67494	t	t	t	t	t	t	t	t	t	t	t	t	a	a	a	a	Genic	rpl20	R
44	AA_SNP-44	67495	a	a	a	a	t	t	t	t	t	t	t	t	t	t	t	t	Genic	rpl20	A
535	RR_SNP-535	67497	t	g	t	g	g	t	t	t	g	g	g	g	a	a	a	a	Genic	rpl20	R
536	RR_SNP-536	67498	c	a	c	a	a	a	a	a	a	a	a	a	t	t	t	t	Genic	rpl20	R
545	RR_SNP-545	67498	c	a	c	a	a	a	a	a	a	a	a	a	t	t	t	t	Genic	rpl20	R
45	AA_SNP-45	67524	a	a	a	a	t	t	t	t	g	g	g	g	g	g	g	g	Genic	rpl20	A
938	BB_SNP-938	67524	a	a	a	a	t	t	t	t	g	g	g	g	g	g	g	g	Genic	rpl20	B
46	AA_SNP-46	67559	a	a	a	a	g	g	g	g	g	g	g	g	g	g	g	g	Genic	rpl20	A
939	BB_SNP-939	67584	a	a	a	a	g	g	g	g	a	a	a	a	a	a	a	a	Genic	rpl20	B
304	RR_SNP-304	67593	a	a	a	a	a	a	a	a	a	a	a	a	t	t	t	t	Genic	rpl20	R
84	CC_SNP-84	67601	a	a	a	a	a	a	a	a	c	c	c	c	a	a	a	a	Genic	rpl20	C
940	BB_SNP-940	67650	t	t	t	t	g	g	g	g	t	t	t	t	t	t	t	t	Genic	rpl20	B
941	BB_SNP-941	67669	a	a	a	a	g	g	g	g	a	a	a	a	a	a	a	a	Inter-genic	rpl20-rps12	B
305	RR_SNP-305	67686	c	c	c	c	c	c	c	c	c	c	c	c	a	a	a	a	Inter-genic	rpl20-rps12	R
942	BB_SNP-942	67698	t	t	t	t	g	g	g	g	t	t	t	t	t	t	t	t	Inter-genic	rpl20-rps12	B
943	BB_SNP-943	67699	t	t	t	t	a	a	a	a	t	t	t	t	t	t	t	t	Inter-genic	rpl20-rps12	B
85	CC_SNP-85	67717	g	g	g	g	g	g	g	g	a	a	a	a	g	g	g	g	Inter-genic	rpl20-rps12	C
944	BB_SNP-944	67722	g	g	g	g	t	t	t	t	g	g	g	g	g	g	g	g	Inter-genic	rpl20-rps12	B
945	BB_SNP-945	67731	a	a	a	a	c	c	c	c	a	a	a	a	a	a	a	a	Inter-genic	rpl20-rps12	B
306	RR_SNP-306	67746	g	g	g	g	g	g	g	g	g	g	g	g	a	a	a	a	Inter-genic	rpl20-rps12	R
307	RR_SNP-307	67805	t	t	t	t	t	t	t	t	t	t	t	t	c	c	c	c	Inter-genic	rpl20-rps12	R
308	RR_SNP-308	67811	a	a	a	a	a	a	a	a	a	a	a	a	g	g	g	g	Inter-genic	rpl20-rps12	R
946	BB_SNP-946	67928	t	t	t	t	g	g	g	g	t	t	t	t	t	t	t	t	Inter-genic	rpl20-rps12	B
947	BB_SNP-947	68048	a	a	a	a	c	c	c	c	a	a	a	a	a	a	a	a	Inter-genic	rpl20-rps12	B
309	RR_SNP-309	68058	g	g	g	g	g	g	g	g	g	g	g	g	c	c	c	c	Inter-genic	rpl20-rps12	R
86	CC_SNP-86	68075	t	t	t	t	t	t	t	t	g	g	g	g	t	t	t	t	Inter-genic	rpl20-rps12	C
948	BB_SNP-948	68143	a	a	a	a	c	c	c	c	a	a	a	a	a	a	a	a	Inter-genic	rpl20-rps12	B
310	RR_SNP-310	68158	c	c	c	c	c	c	c	c	c	c	c	c	a	a	a	a	Inter-genic	rpl20-rps12	R
47	AA_SNP-47	68231	a	a	a	a	g	g	g	g	g	g	g	g	g	g	g	g	Inter-genic	rpl20-rps12	A
949	BB_SNP-949	68284	g	g	g	g	a	a	a	a	g	g	g	g	g	g	g	g	Inter-genic	rpl20-rps12	B
950	BB_SNP-950	68306	c	c	c	c	a	a	a	a	c	c	c	c	c	c	c	c	Inter-genic	rpl20-rps12	B
311	RR_SNP-311	68524	a	a	a	a	a	a	a	a	a	a	a	a	g	g	g	g	Inter-genic	rps12-clpP	R
87	CC_SNP-87	68632	t	t	t	t	t	t	t	t	a	a	a	a	t	t	t	t	Inter-genic	rps12-clpP	C
312	RR_SNP-312	68741	t	t	t	t	t	t	t	t	t	t	t	t	a	a	a	a	Genic	clpP	R
951	BB_SNP-951	68760	c	c	c	c	t	t	t	t	c	c	c	c	c	c	c	c	Genic	clpP	B
313	RR_SNP-313	68825	c	c	c	c	c	c	c	c	c	c	c	c	a	a	a	a	Genic	clpP	R
952	BB_SNP-952	68827	a	a	a	a	c	c	c	c	a	a	a	a	a	a	a	a	Genic	clpP	B
953	BB_SNP-953	68867	c	c	c	c	g	g	g	g	c	c	c	c	c	c	c	c	Genic	clpP	B
88	CC_SNP-88	68884	g	g	g	g	g	g	g	g	t	t	t	t	g	g	g	g	Genic	clpP	C
954	BB_SNP-954	68990	c	c	c	c	t	t	t	t	c	c	c	c	c	c	c	c	Genic	clpP	B
955	BB_SNP-955	69019	g	g	g	g	a	a	a	a	g	g	g	g	g	g	g	g	Genic	clpP	B
48	AA_SNP-48	69064	c	c	c	c	t	t	t	t	t	t	t	t	t	t	t	t	Genic	clpP	A
956	BB_SNP-956	69155	t	t	t	t	c	c	c	c	t	t	t	t	t	t	t	t	Genic	clpP	B
314	RR_SNP-314	69315	g	g	g	g	g	g	g	g	g	g	g	g	t	t	t	t	Genic	clpP	R
957	BB_SNP-957	69386	g	g	g	g	t	t	t	t	g	g	g	g	g	g	g	g	Genic	clpP	B
958	BB_SNP-958	69414	g	g	g	g	a	a	a	a	g	g	g	g	g	g	g	g	Genic	clpP	B
959	BB_SNP-959	69428	c	c	c	c	t	t	t	t	c	c	c	c	c	c	c	c	Genic	clpP	B
960	BB_SNP-960	69433	g	g	g	g	a	a	a	a	g	g	g	g	g	g	g	g	Genic	clpP	B
961	BB_SNP-961	69454	a	a	a	a	c	c	c	c	a	a	a	a	a	a	a	a	Genic	clpP	B
962	BB_SNP-962	69486	g	g	g	g	a	a	a	a	g	g	g	g	g	g	g	g	Genic	clpP	B
963	BB_SNP-963	69522	c	c	c	c	a	a	a	a	c	c	c	c	c	c	c	c	Genic	clpP	B
89	CC_SNP-89	69573	c	c	c	c	c	c	c	c	a	a	a	a	c	c	c	c	Genic	clpP	C
964	BB_SNP-964	69681	t	t	t	t	g	g	g	g	t	t	t	t	t	t	t	t	Genic	clpP	B
965	BB_SNP-965	69709	c	c	c	c	t	t	t	t	c	c	c	c	c	c	c	c	Genic	clpP	B
966	BB_SNP-966	69734	g	g	g	g	a	a	a	a	g	g	g	g	g	g	g	g	Genic	clpP	B
967	BB_SNP-967	69761	g	g	g	g	a	a	a	a	g	g	g	g	g	g	g	g	Genic	clpP	B
968	BB_SNP-968	69778	t	t	t	t	g	g	g	g	t	t	t	t	t	t	t	t	Genic	clpP	B
969	BB_SNP-969	69810	a	a	a	a	t	t	t	t	a	a	a	a	a	a	a	a	Genic	clpP	B
315	RR_SNP-315	69878	t	t	t	t	t	t	t	t	t	t	t	t	c	c	c	c	Genic	clpP	R
970	BB_SNP-970	69898	a	a	a	a	t	t	t	t	a	a	a	a	a	a	a	a	Genic	clpP	B
971	BB_SNP-971	69900	g	g	g	g	a	a	a	a	g	g	g	g	g	g	g	g	Genic	clpP	B
972	BB_SNP-972	69902	a	a	a	a	g	g	g	g	a	a	a	a	a	a	a	a	Genic	clpP	B
973	BB_SNP-973	69904	t	t	t	t	a	a	a	a	t	t	t	t	t	t	t	t	Genic	clpP	B
974	BB_SNP-974	69905	c	c	c	c	t	t	t	t	c	c	c	c	c	c	c	c	Genic	clpP	B
975	BB_SNP-975	69910	t	t	t	t	a	a	a	a	t	t	t	t	t	t	t	t	Genic	clpP	B
976	BB_SNP-976	69927	t	t	t	t	a	a	a	a	t	t	t	t	t	t	t	t	Genic	clpP	B
977	BB_SNP-977	69929	t	t	t	t	a	a	a	a	t	t	t	t	t	t	t	t	Genic	clpP	B
978	BB_SNP-978	69930	t	t	t	t	a	a	a	a	t	t	t	t	t	t	t	t	Genic	clpP	B
979	BB_SNP-979	69932	t	t	t	t	a	a	a	a	t	t	t	t	t	t	t	t	Genic	clpP	B
980	BB_SNP-980	69934	a	a	a	a	g	g	g	g	a	a	a	a	a	a	a	a	Genic	clpP	B
981	BB_SNP-981	69935	a	a	a	a	g	g	g	g	a	a	a	a	a	a	a	a	Genic	clpP	B
982	BB_SNP-982	69936	c	c	c	c	a	a	a	a	c	c	c	c	c	c	c	c	Genic	clpP	B
983	BB_SNP-983	69937	a	a	a	a	g	g	g	g	a	a	a	a	a	a	a	a	Genic	clpP	B
984	BB_SNP-984	69939	g	g	g	g	a	a	a	a	g	g	g	g	g	g	g	g	Genic	clpP	B
985	BB_SNP-985	69940	t	t	t	t	a	a	a	a	t	t	t	t	t	t	t	t	Genic	clpP	B
986	BB_SNP-986	69941	a	a	a	a	c	c	c	c	a	a	a	a	a	a	a	a	Genic	clpP	B
987	BB_SNP-987	69942	c	c	c	c	t	t	t	t	c	c	c	c	c	c	c	c	Genic	clpP	B
988	BB_SNP-988	69943	t	t	t	t	c	c	c	c	t	t	t	t	t	t	t	t	Genic	clpP	B
989	BB_SNP-989	69947	c	c	c	c	t	t	t	t	c	c	c	c	c	c	c	c	Genic	clpP	B
990	BB_SNP-990	69949	t	t	t	t	a	a	a	a	t	t	t	t	t	t	t	t	Genic	clpP	B
316	RR_SNP-316	69958	c	c	c	c	c	c	c	c	c	c	c	c	a	a	a	a	Genic	clpP	R
317	RR_SNP-317	70175	c	c	c	c	c	c	c	c	c	c	c	c	a	a	a	a	Genic	clpP	R
318	RR_SNP-318	70177	g	g	g	g	g	g	g	g	g	g	g	g	t	t	t	t	Genic	clpP	R
319	RR_SNP-319	70178	a	a	a	a	a	a	a	a	a	a	a	a	t	t	t	t	Genic	clpP	R
991	BB_SNP-991	70191	c	c	c	c	t	t	t	t	c	c	c	c	c	c	c	c	Genic	clpP	B
992	BB_SNP-992	70562	t	t	t	t	c	c	c	c	t	t	t	t	t	t	t	t	Genic	clpP	B
993	BB_SNP-993	70594	c	c	c	c	a	a	a	a	c	c	c	c	c	c	c	c	Genic	clpP	B
994	BB_SNP-994	70606	g	g	g	g	t	t	t	t	g	g	g	g	g	g	g	g	Genic	clpP	B
995	BB_SNP-995	70654	t	t	t	t	c	c	c	c	t	t	t	t	t	t	t	t	Genic	clpP	B
996	BB_SNP-996	70670	t	t	t	t	g	g	g	g	t	t	t	t	t	t	t	t	Genic	clpP	B
320	RR_SNP-320	70740	t	t	t	t	t	t	t	t	t	t	t	t	c	c	c	c	Genic	clpP	R
321	RR_SNP-321	70774	g	g	g	g	g	g	g	g	g	g	g	g	t	t	t	t	Genic	clpP	R
997	BB_SNP-997	70875	g	g	g	g	t	t	t	t	g	g	g	g	g	g	g	g	Inter-genic	clpP-psbB	B
998	BB_SNP-998	70881	g	g	g	g	t	t	t	t	g	g	g	g	g	g	g	g	Inter-genic	clpP-psbB	B
999	BB_SNP-999	70883	a	a	a	a	t	t	t	t	a	a	a	a	a	a	a	a	Inter-genic	clpP-psbB	B
322	RR_SNP-322	70948	a	a	a	a	a	a	a	a	a	a	a	a	g	g	g	g	Inter-genic	clpP-psbB	R
1000	BB_SNP-1000	70958	c	c	c	c	g	g	g	g	c	c	c	c	c	c	c	c	Inter-genic	clpP-psbB	B
1001	BB_SNP-1001	70971	c	c	c	c	t	t	t	t	c	c	c	c	c	c	c	c	Inter-genic	clpP-psbB	B
1002	BB_SNP-1002	71004	t	t	t	t	g	g	g	g	t	t	t	t	t	t	t	t	Inter-genic	clpP-psbB	B
1003	BB_SNP-1003	71012	a	a	a	a	c	c	c	c	a	a	a	a	a	a	a	a	Inter-genic	clpP-psbB	B
323	RR_SNP-323	71098	c	c	c	c	c	c	c	c	c	c	c	c	a	a	a	a	Inter-genic	clpP-psbB	R
1004	BB_SNP-1004	71101	t	t	t	t	a	a	a	a	t	t	t	t	g	g	g	g	Inter-genic	clpP-psbB	B
324	RR_SNP-324	71101	t	t	t	t	a	a	a	a	t	t	t	t	g	g	g	g	Inter-genic	clpP-psbB	R
1005	BB_SNP-1005	71117	a	a	a	a	g	g	g	g	a	a	a	a	a	a	a	a	Inter-genic	clpP-psbB	B
1006	BB_SNP-1006	71158	t	t	t	t	g	g	g	g	t	t	t	t	t	t	t	t	Inter-genic	clpP-psbB	B
1007	BB_SNP-1007	71196	c	c	c	c	t	t	t	t	c	c	c	c	c	c	c	c	Inter-genic	clpP-psbB	B
1008	BB_SNP-1008	71228	g	g	g	g	t	t	t	t	g	g	g	g	g	g	g	g	Inter-genic	clpP-psbB	B
1009	BB_SNP-1009	71283	a	a	a	a	c	c	c	c	a	a	a	a	a	a	a	a	Inter-genic	clpP-psbB	B
1010	BB_SNP-1010	71286	g	g	g	g	a	a	a	a	g	g	g	g	g	g	g	g	Inter-genic	clpP-psbB	B
49	AA_SNP-49	71361	a	a	a	a	g	g	g	g	g	g	g	g	g	g	g	g	Genic	psbB	A
1011	BB_SNP-1011	71394	c	c	c	c	t	t	t	t	c	c	c	c	c	c	c	c	Genic	psbB	B
325	RR_SNP-325	71519	c	c	c	c	c	c	c	c	c	c	c	c	t	t	t	t	Genic	psbB	R
1012	BB_SNP-1012	71520	t	t	t	t	c	c	c	c	t	t	t	t	t	t	t	t	Genic	psbB	B
1013	BB_SNP-1013	71543	c	c	c	c	t	t	t	t	c	c	c	c	c	c	c	c	Genic	psbB	B
1014	BB_SNP-1014	71548	t	t	t	t	g	g	g	g	t	t	t	t	t	t	t	t	Genic	psbB	B
1015	BB_SNP-1015	71579	t	t	t	t	g	g	g	g	t	t	t	t	t	t	t	t	Genic	psbB	B
1016	BB_SNP-1016	71591	a	a	a	a	c	c	c	c	a	a	a	a	a	a	a	a	Genic	psbB	B
1017	BB_SNP-1017	71599	t	t	t	t	g	g	g	g	t	t	t	t	t	t	t	t	Genic	psbB	B
1018	BB_SNP-1018	71603	t	t	t	t	g	g	g	g	t	t	t	t	t	t	t	t	Genic	psbB	B
326	RR_SNP-326	71714	g	g	g	g	g	g	g	g	g	g	g	g	c	c	c	c	Genic	psbB	R
1019	BB_SNP-1019	71732	g	g	g	g	c	c	c	c	g	g	g	g	g	g	g	g	Genic	psbB	B
327	RR_SNP-327	71737	g	g	g	g	g	g	g	g	g	g	g	g	t	t	t	t	Genic	psbB	R
50	AA_SNP-50	71779	t	t	t	t	c	c	c	c	c	c	c	c	c	c	c	c	Genic	psbB	A
1020	BB_SNP-1020	71834	g	g	g	g	t	t	t	t	g	g	g	g	g	g	g	g	Genic	psbB	B
1021	BB_SNP-1021	71868	g	g	g	g	a	a	a	a	g	g	g	g	g	g	g	g	Genic	psbB	B
328	RR_SNP-328	71914	c	c	c	c	c	c	c	c	c	c	c	c	a	a	a	a	Genic	psbB	R
1022	BB_SNP-1022	71992	c	c	c	c	a	a	a	a	c	c	c	c	c	c	c	c	Genic	psbB	B
329	RR_SNP-329	72068	t	t	t	t	t	t	t	t	t	t	t	t	c	c	c	c	Genic	psbB	R
1023	BB_SNP-1023	72086	a	a	a	a	c	c	c	c	a	a	a	a	a	a	a	a	Genic	psbB	B
1024	BB_SNP-1024	72117	a	a	a	a	g	g	g	g	a	a	a	a	a	a	a	a	Genic	psbB	B
330	RR_SNP-330	72465	t	t	t	t	t	t	t	t	t	t	t	t	g	g	g	g	Genic	psbB	R
1025	BB_SNP-1025	72469	a	a	a	a	g	g	g	g	a	a	a	a	a	a	a	a	Genic	psbB	B
331	RR_SNP-331	72495	g	g	g	g	g	g	g	g	g	g	g	g	a	a	a	a	Genic	psbB	R
332	RR_SNP-332	72496	g	g	g	g	g	g	g	g	g	g	g	g	a	a	a	a	Genic	psbB	R
1026	BB_SNP-1026	72511	t	t	t	t	a	a	a	a	t	t	t	t	t	t	t	t	Genic	psbB	B
1027	BB_SNP-1027	72514	c	c	c	c	a	a	a	a	c	c	c	c	c	c	c	c	Genic	psbB	B
1028	BB_SNP-1028	72516	t	t	t	t	g	g	g	g	t	t	t	t	t	t	t	t	Genic	psbB	B
333	RR_SNP-333	72532	t	t	t	t	t	t	t	t	t	t	t	t	g	g	g	g	Genic	psbB	R
334	RR_SNP-334	72556	t	t	t	t	t	t	t	t	t	t	t	t	a	a	a	a	Genic	psbB	R
1029	BB_SNP-1029	72557	a	a	a	a	c	c	c	c	a	a	a	a	a	a	a	a	Genic	psbB	B
1030	BB_SNP-1030	72619	g	g	g	g	t	t	t	t	g	g	g	g	g	g	g	g	Genic	psbB	B
51	AA_SNP-51	72641	g	g	g	g	t	t	t	t	t	t	t	t	t	t	t	t	Genic	psbB	A
1031	BB_SNP-1031	72667	g	g	g	g	a	a	a	a	g	g	g	g	g	g	g	g	Genic	psbB	B
335	RR_SNP-335	72673	g	g	g	g	g	g	g	g	g	g	g	g	a	a	a	a	Genic	psbB	R
1032	BB_SNP-1032	72675	a	a	a	a	c	c	c	c	a	a	a	a	a	a	a	a	Genic	psbB	B
336	RR_SNP-336	72700	g	g	g	g	g	g	g	g	g	g	g	g	a	a	a	a	Genic	psbB	R
1033	BB_SNP-1033	72847	c	c	c	c	t	t	t	t	c	c	c	c	c	c	c	c	Inter-genic	psbT-psbB	B
337	RR_SNP-337	72865	g	g	g	g	g	g	g	g	g	g	g	g	a	a	a	a	Inter-genic	psbT-psbB	R
1034	BB_SNP-1034	72882	c	c	c	c	t	t	t	t	c	c	c	c	c	c	c	c	Inter-genic	psbT-psbB	B
1035	BB_SNP-1035	72908	a	a	a	a	t	t	t	t	a	a	a	a	a	a	a	a	Inter-genic	psbT-psbB	B
1036	BB_SNP-1036	72915	a	a	a	a	g	g	g	g	a	a	a	a	a	a	a	a	Inter-genic	psbT-psbB	B
338	RR_SNP-338	72991	g	g	g	g	g	g	g	g	g	g	g	g	a	a	a	a	Inter-genic	psbT-psbB	R
1037	BB_SNP-1037	73063	t	t	t	t	a	a	a	a	t	t	t	t	t	t	t	t	Genic	psbT	B
1038	BB_SNP-1038	73117	c	c	c	c	t	t	t	t	c	c	c	c	c	c	c	c	Genic	psbT	B
339	RR_SNP-339	73227	c	c	c	c	c	c	c	c	c	c	c	c	g	g	g	g	Genic	psbN	R
1039	BB_SNP-1039	73372	a	a	a	a	c	c	c	c	a	a	a	a	a	a	a	a	Inter-genic	psbN-psbH	B
1040	BB_SNP-1040	73420	t	t	t	t	c	c	c	c	t	t	t	t	t	t	t	t	Inter-genic	psbN-psbH	B
90	CC_SNP-90	73678	a	a	a	a	a	a	a	a	c	c	c	c	a	a	a	a	Inter-genic	psbH-petB	C
1041	BB_SNP-1041	73685	a	a	a	a	g	g	g	g	a	a	a	a	a	a	a	a	Inter-genic	psbH-petB	B
1042	BB_SNP-1042	73903	a	a	a	a	g	g	g	g	a	a	a	a	a	a	a	a	Genic	petB	B
1043	BB_SNP-1043	73969	c	c	c	c	t	t	t	t	c	c	c	c	c	c	c	c	Genic	petB	B
340	RR_SNP-340	73990	t	t	t	t	t	t	t	t	t	t	t	t	c	c	c	c	Genic	petB	R
1044	BB_SNP-1044	74014	t	t	t	t	g	g	g	g	t	t	t	t	t	t	t	t	Genic	petB	B
1045	BB_SNP-1045	74098	t	t	t	t	g	g	g	g	t	t	t	t	t	t	t	t	Genic	petB	B
341	RR_SNP-341	74251	c	c	c	c	c	c	c	c	c	c	c	c	t	t	t	t	Genic	petB	R
1046	BB_SNP-1046	74269	c	c	c	c	t	t	t	t	c	c	c	c	c	c	c	c	Genic	petB	B
1047	BB_SNP-1047	74323	c	c	c	c	t	t	t	t	c	c	c	c	c	c	c	c	Genic	petB	B
1048	BB_SNP-1048	74345	t	t	t	t	g	g	g	g	t	t	t	t	t	t	t	t	Genic	petB	B
1049	BB_SNP-1049	74463	g	g	g	g	a	a	a	a	g	g	g	g	g	g	g	g	Genic	petB	B
1050	BB_SNP-1050	74509	t	t	t	t	g	g	g	g	t	t	t	t	t	t	t	t	Genic	petB	B
1051	BB_SNP-1051	74512	c	c	c	c	a	a	a	a	c	c	c	c	c	c	c	c	Genic	petB	B
1052	BB_SNP-1052	74760	c	c	c	c	a	a	a	a	c	c	c	c	c	c	c	c	Genic	petB	B
91	CC_SNP-91	74789	t	t	t	t	t	t	t	t	g	g	g	g	t	t	t	t	Genic	petB	C
1053	BB_SNP-1053	74794	c	c	c	c	a	a	a	a	c	c	c	c	c	c	c	c	Genic	petB	B
92	CC_SNP-92	74842	t	t	t	t	t	t	t	t	c	c	c	c	t	t	t	t	Genic	petB	C
342	RR_SNP-342	74843	c	c	c	c	c	c	c	c	c	c	c	c	t	t	t	t	Genic	petB	R
1054	BB_SNP-1054	75156	g	g	g	g	a	a	a	a	g	g	g	g	g	g	g	g	Genic	petB	B
1055	BB_SNP-1055	75165	t	t	t	t	c	c	c	c	t	t	t	t	t	t	t	t	Genic	petB	B
93	CC_SNP-93	75213	t	t	t	t	t	t	t	t	c	c	c	c	t	t	t	t	Genic	petB	C
1056	BB_SNP-1056	75280	c	c	c	c	t	t	t	t	c	c	c	c	c	c	c	c	Inter-genic	petB-petD	B
1057	BB_SNP-1057	75327	a	a	a	a	t	t	t	t	a	a	a	a	a	a	a	a	Inter-genic	petB-petD	B
1058	BB_SNP-1058	75334	t	t	t	t	c	c	c	c	t	t	t	t	t	t	t	t	Inter-genic	petB-petD	B
1059	BB_SNP-1059	75339	g	g	g	g	a	a	a	a	g	g	g	g	g	g	g	g	Inter-genic	petB-petD	B
1060	BB_SNP-1060	75382	c	c	c	c	t	t	t	t	c	c	c	c	c	c	c	c	Inter-genic	petB-petD	B
343	RR_SNP-343	75385	a	a	a	a	a	a	a	a	a	a	a	a	g	g	g	g	Inter-genic	petB-petD	R
94	CC_SNP-94	75575	a	a	a	a	a	a	a	a	c	c	c	c	a	a	a	a	Genic	petD	C
1061	BB_SNP-1061	75610	t	t	t	t	c	c	c	c	t	t	t	t	t	t	t	t	Genic	petD	B
95	CC_SNP-95	75630	c	c	c	c	c	c	c	c	a	a	a	a	c	c	c	c	Genic	petD	C
1062	BB_SNP-1062	75655	c	c	c	c	a	a	a	a	c	c	c	c	c	c	c	c	Genic	petD	B
344	RR_SNP-344	75758	t	t	t	t	t	t	t	t	t	t	t	t	g	g	g	g	Genic	petD	R
1063	BB_SNP-1063	75838	g	g	g	g	a	a	a	a	g	g	g	g	g	g	g	g	Genic	petD	B
1064	BB_SNP-1064	75862	t	t	t	t	a	a	a	a	t	t	t	t	t	t	t	t	Genic	petD	B
345	RR_SNP-345	75918	c	c	c	c	c	c	c	c	c	c	c	c	a	a	a	a	Genic	petD	R
1065	BB_SNP-1065	75921	t	t	t	t	c	c	c	c	t	t	t	t	t	t	t	t	Genic	petD	B
96	CC_SNP-96	75932	c	c	c	c	c	c	c	c	t	t	t	t	c	c	c	c	Genic	petD	C
1066	BB_SNP-1066	75973	c	c	c	c	a	a	a	a	c	c	c	c	c	c	c	c	Genic	petD	B
346	RR_SNP-346	76136	c	c	c	c	c	c	c	c	c	c	c	c	a	a	a	a	Genic	petD	R
1067	BB_SNP-1067	76750	c	c	c	c	t	t	t	t	c	c	c	c	c	c	c	c	Inter-genic	petD-rpoA	B
1068	BB_SNP-1068	76828	t	t	t	t	c	c	c	c	t	t	t	t	t	t	t	t	Inter-genic	petD-rpoA	B
1069	BB_SNP-1069	76870	t	t	t	t	g	g	g	g	t	t	t	t	t	t	t	t	Genic	rpoA	B
1070	BB_SNP-1070	76954	a	a	a	a	c	c	c	c	a	a	a	a	a	a	a	a	Genic	rpoA	B
97	CC_SNP-97	76956	t	t	t	t	t	t	t	t	g	g	g	g	t	t	t	t	Genic	rpoA	C
1071	BB_SNP-1071	77166	g	g	g	g	a	a	a	a	g	g	g	g	g	g	g	g	Genic	rpoA	B
1072	BB_SNP-1072	77333	g	g	g	g	t	t	t	t	g	g	g	g	g	g	g	g	Genic	rpoA	B
347	RR_SNP-347	77456	c	c	c	c	c	c	c	c	c	c	c	c	a	a	a	a	Genic	rpoA	R
1073	BB_SNP-1073	77496	g	g	g	g	a	a	a	a	g	g	g	g	g	g	g	g	Genic	rpoA	B
348	RR_SNP-348	77537	g	g	g	g	g	g	g	g	g	g	g	g	t	t	t	t	Genic	rpoA	R
1074	BB_SNP-1074	77571	t	t	t	t	a	a	a	a	t	t	t	t	t	t	t	t	Genic	rpoA	B
1075	BB_SNP-1075	77701	g	g	g	g	a	a	a	a	g	g	g	g	g	g	g	g	Genic	rpoA	B
1076	BB_SNP-1076	77732	g	g	g	g	a	a	a	a	g	g	g	g	g	g	g	g	Genic	rpoA	B
52	AA_SNP-52	77734	t	t	t	t	g	g	g	g	g	g	g	g	g	g	g	g	Genic	rpoA	A
349	RR_SNP-349	77747	a	a	a	a	a	a	a	a	a	a	a	a	c	c	c	c	Genic	rpoA	R
1077	BB_SNP-1077	77754	g	g	g	g	t	t	t	t	g	g	g	g	g	g	g	g	Genic	rpoA	B
350	RR_SNP-350	78236	c	c	c	c	c	c	c	c	c	c	c	c	g	g	g	g	Genic	rps11	R
1078	BB_SNP-1078	78444	a	a	a	a	g	g	g	g	a	a	a	a	a	a	a	a	Genic	rpl36	B
1079	BB_SNP-1079	78459	a	a	a	a	c	c	c	c	a	a	a	a	a	a	a	a	Genic	rpl36	B
1080	BB_SNP-1080	78502	t	t	t	t	c	c	c	c	t	t	t	t	t	t	t	t	Genic	rpl36	B
351	RR_SNP-351	78504	g	g	g	g	g	g	g	g	g	g	g	g	t	t	t	t	Genic	rpl36	R
1081	BB_SNP-1081	78551	a	a	a	a	g	g	g	g	a	a	a	a	a	a	a	a	Inter-genic	rpl36-rps8	B
352	RR_SNP-352	78718	g	g	g	g	g	g	g	g	g	g	g	g	c	c	c	c	Inter-genic	rpl36-rps8	R
1082	BB_SNP-1082	78754	c	c	c	c	t	t	t	t	c	c	c	c	c	c	c	c	Inter-genic	rpl36-rps8	B
1083	BB_SNP-1083	78920	g	g	g	g	t	t	t	t	g	g	g	g	g	g	g	g	Inter-genic	rpl36-rps8	B
98	CC_SNP-98	78941	c	c	c	c	c	c	c	c	g	g	g	g	c	c	c	c	Inter-genic	rpl36-rps8	C
1084	BB_SNP-1084	79020	g	g	g	g	a	a	a	a	g	g	g	g	g	g	g	g	Genic	rps8	B
1085	BB_SNP-1085	79035	t	t	t	t	g	g	g	g	t	t	t	t	t	t	t	t	Genic	rps8	B
1086	BB_SNP-1086	79157	c	c	c	c	t	t	t	t	c	c	c	c	c	c	c	c	Genic	rps8	B
1087	BB_SNP-1087	79272	t	t	t	t	g	g	g	g	t	t	t	t	t	t	t	t	Genic	rps8	B
1088	BB_SNP-1088	79287	g	g	g	g	t	t	t	t	g	g	g	g	g	g	g	g	Genic	rps8	B
1089	BB_SNP-1089	79542	c	c	c	c	a	a	a	a	c	c	c	c	c	c	c	c	Inter-genic	rps8-rpl14	B
353	RR_SNP-353	79761	t	t	t	t	t	t	t	t	t	t	t	t	c	c	c	c	Genic	rpl14	R
1090	BB_SNP-1090	79803	t	t	t	t	c	c	c	c	t	t	t	t	t	t	t	t	Genic	rpl14	B
1091	BB_SNP-1091	79824	g	g	g	g	a	a	a	a	g	g	g	g	g	g	g	g	Genic	rpl14	B
1092	BB_SNP-1092	79875	t	t	t	t	c	c	c	c	t	t	t	t	t	t	t	t	Genic	rpl14	B
1093	BB_SNP-1093	79953	t	t	t	t	c	c	c	c	t	t	t	t	t	t	t	t	Genic	rpl14	B
1094	BB_SNP-1094	79962	a	a	a	a	g	g	g	g	a	a	a	a	a	a	a	a	Genic	rpl14	B
1095	BB_SNP-1095	80017	t	t	t	t	a	a	a	a	t	t	t	t	t	t	t	t	Inter-genic	rpl14-rpl16	B
1096	BB_SNP-1096	80051	t	t	t	t	c	c	c	c	t	t	t	t	t	t	t	t	Inter-genic	rpl14-rpl16	B
1097	BB_SNP-1097	80060	a	a	a	a	g	g	g	g	a	a	a	a	a	a	a	a	Inter-genic	rpl14-rpl16	B
1098	BB_SNP-1098	80073	a	a	a	a	g	g	g	g	a	a	a	a	a	a	a	a	Inter-genic	rpl14-rpl16	B
1099	BB_SNP-1099	80093	t	t	t	t	c	c	c	c	t	t	t	t	t	t	t	t	Inter-genic	rpl14-rpl16	B
1100	BB_SNP-1100	80106	t	t	t	t	c	c	c	c	t	t	t	t	t	t	t	t	Inter-genic	rpl14-rpl16	B
1101	BB_SNP-1101	80108	c	c	c	c	t	t	t	t	c	c	c	c	c	c	c	c	Inter-genic	rpl14-rpl16	B
1102	BB_SNP-1102	80111	t	t	t	t	a	a	a	a	t	t	t	t	t	t	t	t	Inter-genic	rpl14-rpl16	B
1103	BB_SNP-1103	80113	g	g	g	g	a	a	a	a	g	g	g	g	g	g	g	g	Inter-genic	rpl14-rpl16	B
1104	BB_SNP-1104	80114	t	t	t	t	a	a	a	a	t	t	t	t	t	t	t	t	Inter-genic	rpl14-rpl16	B
99	CC_SNP-99	80122	t	t	t	t	t	t	t	t	g	g	g	g	t	t	t	t	Inter-genic	rpl14-rpl16	C
100	CC_SNP-100	80246	t	t	t	t	t	t	t	t	a	a	a	a	t	t	t	t	Genic	rpl16	C
1105	BB_SNP-1105	80253	c	c	c	c	t	t	t	t	c	c	c	c	c	c	c	c	Genic	rpl16	B
354	RR_SNP-354	80268	g	g	g	g	g	g	g	g	g	g	g	g	c	c	c	c	Genic	rpl16	R
1106	BB_SNP-1106	80348	c	c	c	c	t	t	t	t	c	c	c	c	c	c	c	c	Genic	rpl16	B
1107	BB_SNP-1107	80352	g	g	g	g	t	t	t	t	g	g	g	g	g	g	g	g	Genic	rpl16	B
1108	BB_SNP-1108	80356	t	t	t	t	a	a	a	a	t	t	t	t	t	t	t	t	Genic	rpl16	B
1109	BB_SNP-1109	80361	g	g	g	g	t	t	t	t	g	g	g	g	g	g	g	g	Genic	rpl16	B
1110	BB_SNP-1110	80362	a	a	a	a	c	c	c	c	a	a	a	a	a	a	a	a	Genic	rpl16	B
1111	BB_SNP-1111	80394	t	t	t	t	c	c	c	c	t	t	t	t	t	t	t	t	Genic	rpl16	B
1112	BB_SNP-1112	80405	c	c	c	c	t	t	t	t	c	c	c	c	c	c	c	c	Genic	rpl16	B
101	CC_SNP-101	80430	t	t	t	t	t	t	t	t	a	a	a	a	c	t	c	c	Genic	rpl16	C
355	RR_SNP-355	80438	c	c	c	c	c	c	c	c	c	c	c	c	a	a	a	a	Genic	rpl16	R
1113	BB_SNP-1113	80505	a	a	a	a	t	t	t	t	a	a	a	a	a	a	a	a	Genic	rpl16	B
1114	BB_SNP-1114	80533	t	t	t	t	c	c	c	c	t	t	t	t	t	t	t	t	Genic	rpl16	B
1115	BB_SNP-1115	80543	c	c	c	c	t	t	t	t	c	c	c	c	c	c	c	c	Genic	rpl16	B
356	RR_SNP-356	80605	c	c	c	c	c	c	c	c	c	c	c	c	t	t	t	t	Genic	rpl16	R
1116	BB_SNP-1116	80657	c	c	c	c	t	t	t	t	c	c	c	c	c	c	c	c	Genic	rpl16	B
1117	BB_SNP-1117	80658	c	c	c	c	t	t	t	t	c	c	c	c	c	c	c	c	Genic	rpl16	B
1118	BB_SNP-1118	80659	c	c	c	c	t	t	t	t	c	c	c	c	c	c	c	c	Genic	rpl16	B
102	CC_SNP-102	80662	t	t	t	t	t	t	t	t	c	c	c	c	t	t	t	t	Genic	rpl16	C
1119	BB_SNP-1119	80744	g	g	g	g	a	a	a	a	g	g	g	g	g	g	g	g	Genic	rpl16	B
1120	BB_SNP-1120	80759	a	a	a	a	c	c	c	c	a	a	a	a	a	a	a	a	Genic	rpl16	B
1121	BB_SNP-1121	80837	t	t	t	t	c	c	c	c	t	t	t	t	t	t	t	t	Genic	rpl16	B
357	RR_SNP-357	80894	c	c	c	c	c	c	c	c	c	c	c	c	a	a	a	a	Genic	rpl16	R
358	RR_SNP-358	81186	a	a	a	a	a	a	a	a	a	a	a	a	t	t	t	t	Genic	rpl16	R
1122	BB_SNP-1122	81191	a	a	a	a	t	t	t	t	a	a	a	a	a	a	a	a	Genic	rpl16	B
1123	BB_SNP-1123	81294	t	t	t	t	g	g	g	g	t	t	t	t	t	t	t	t	Genic	rpl16	B
359	RR_SNP-359	81304	g	g	g	g	g	g	g	g	g	g	g	g	t	t	t	t	Genic	rpl16	R
1124	BB_SNP-1124	81309	c	c	c	c	t	t	t	t	c	c	c	c	c	c	c	c	Genic	rpl16	B
360	RR_SNP-360	81353	g	g	g	g	g	g	g	g	g	g	g	g	a	a	a	a	Genic	rpl16	R
1125	BB_SNP-1125	81392	t	t	t	t	a	a	a	a	t	t	t	t	t	t	t	t	Genic	rpl16	B
1126	BB_SNP-1126	81443	g	g	g	g	t	t	t	t	g	g	g	g	g	g	g	g	Genic	rpl16	B
1127	BB_SNP-1127	81518	c	c	c	c	g	g	g	g	c	c	c	c	c	c	c	c	Genic	rpl16	B
361	RR_SNP-361	81578	t	t	t	t	t	t	t	t	t	t	t	t	g	g	g	g	Genic	rpl16	R
1128	BB_SNP-1128	81580	g	g	g	g	a	a	a	a	g	g	g	g	g	g	g	g	Genic	rpl16	B
1129	BB_SNP-1129	81644	g	g	g	g	a	a	a	a	g	g	g	g	g	g	g	g	Inter-genic	rpl16-rps3	B
53	AA_SNP-53	81685	t	t	t	t	g	g	g	g	g	g	g	g	g	g	g	g	Inter-genic	rpl16-rps3	A
1130	BB_SNP-1130	81701	t	t	t	t	g	g	g	g	t	t	t	t	t	t	t	t	Inter-genic	rpl16-rps3	B
1131	BB_SNP-1131	81755	g	g	g	g	a	a	a	a	g	g	g	g	g	g	g	g	Inter-genic	rpl16-rps3	B
1132	BB_SNP-1132	81812	a	a	a	a	g	g	g	g	a	a	a	a	a	a	a	a	Genic	rps3	B
1133	BB_SNP-1133	81850	c	c	c	c	t	t	t	t	c	c	c	c	c	c	c	c	Genic	rps3	B
1134	BB_SNP-1134	81874	a	a	a	a	c	c	c	c	a	a	a	a	a	a	a	a	Genic	rps3	B
362	RR_SNP-362	81875	g	g	g	g	g	g	g	g	g	g	g	g	c	c	c	c	Genic	rps3	R
1135	BB_SNP-1135	82104	t	t	t	t	c	c	c	c	t	t	t	t	t	t	t	t	Genic	rps3	B
1136	BB_SNP-1136	82113	t	t	t	t	a	a	a	a	t	t	t	t	t	t	t	t	Genic	rps3	B
1137	BB_SNP-1137	82141	t	t	t	t	c	c	c	c	t	t	t	t	t	t	t	t	Genic	rps3	B
1138	BB_SNP-1138	82150	a	a	a	a	g	g	g	g	a	a	a	a	a	a	a	a	Genic	rps3	B
1139	BB_SNP-1139	82253	t	t	t	t	c	c	c	c	t	t	t	t	t	t	t	t	Genic	rps3	B
1140	BB_SNP-1140	82287	t	t	t	t	c	c	c	c	t	t	t	t	t	t	t	t	Genic	rps3	B
1141	BB_SNP-1141	82288	c	c	c	c	t	t	t	t	c	c	c	c	c	c	c	c	Genic	rps3	B
1142	BB_SNP-1142	82289	t	t	t	t	a	a	a	a	t	t	t	t	t	t	t	t	Genic	rps3	B
1143	BB_SNP-1143	82313	g	g	g	g	a	a	a	a	g	g	g	g	g	g	g	g	Genic	rps3	B
1144	BB_SNP-1144	82343	c	c	c	c	a	a	a	a	c	c	c	c	c	c	c	c	Genic	rps3	B
1145	BB_SNP-1145	82366	t	t	t	t	c	c	c	c	t	t	t	t	t	t	t	t	Genic	rps3	B
1146	BB_SNP-1146	82432	c	c	c	c	t	t	t	t	c	c	c	c	c	c	c	c	Inter-genic	rpl22-rps3	B
1147	BB_SNP-1147	82464	t	t	t	t	a	a	a	a	t	t	t	t	t	t	t	t	Genic	rpl22	B
1148	BB_SNP-1148	82465	g	g	g	g	a	a	a	a	g	g	g	g	t	t	t	t	Genic	rpl22	B
363	RR_SNP-363	82465	g	g	g	g	a	a	a	a	g	g	g	g	t	t	t	t	Genic	rpl22	R
1149	BB_SNP-1149	82480	a	a	a	a	g	g	g	g	a	a	a	a	a	a	a	a	Genic	rpl22	B
1150	BB_SNP-1150	82482	c	c	c	c	g	g	g	g	c	c	c	c	c	c	c	c	Genic	rpl22	B
1151	BB_SNP-1151	82494	g	g	g	g	t	t	t	t	g	g	g	g	g	g	g	g	Genic	rpl22	B
1152	BB_SNP-1152	82503	a	a	a	a	c	c	c	c	a	a	a	a	a	a	a	a	Genic	rpl22	B
1153	BB_SNP-1153	82511	c	c	c	c	t	t	t	t	c	c	c	c	c	c	c	c	Genic	rpl22	B
1154	BB_SNP-1154	82535	a	a	a	a	g	g	g	g	a	a	a	a	a	a	a	a	Genic	rpl22	B
1155	BB_SNP-1155	82558	a	a	a	a	c	c	c	c	a	a	a	a	a	a	a	a	Genic	rpl22	B
1156	BB_SNP-1156	82567	c	c	c	c	t	t	t	t	c	c	c	c	c	c	c	c	Genic	rpl22	B
1157	BB_SNP-1157	82578	t	t	t	t	c	c	c	c	t	t	t	t	t	t	t	t	Genic	rpl22	B
1158	BB_SNP-1158	82585	a	a	a	a	g	g	g	g	a	a	a	a	a	a	a	a	Genic	rpl22	B
1159	BB_SNP-1159	82632	a	a	a	a	g	g	g	g	a	a	a	a	a	a	a	a	Genic	rpl22	B
1160	BB_SNP-1160	82633	a	a	a	a	t	t	t	t	a	a	a	a	a	a	a	a	Genic	rpl22	B
1161	BB_SNP-1161	82636	c	c	c	c	t	t	t	t	c	c	c	c	c	c	c	c	Genic	rpl22	B
1162	BB_SNP-1162	82637	c	c	c	c	a	a	a	a	c	c	c	c	c	c	c	c	Genic	rpl22	B
364	RR_SNP-364	82694	c	c	c	c	c	c	c	c	c	c	c	c	a	a	a	a	Genic	rpl22	R
1163	BB_SNP-1163	82790	g	g	g	g	t	t	t	t	g	g	g	g	g	g	g	g	Genic	rpl22	B
1164	BB_SNP-1164	82915	g	g	g	g	t	t	t	t	g	g	g	g	g	g	g	g	Inter-genic	rpl22-rps19	B
1165	BB_SNP-1165	83078	a	a	a	a	t	t	t	t	a	a	a	a	a	a	a	a	Genic	rps19	B
1166	BB_SNP-1166	83178	t	t	t	t	a	a	a	a	t	t	t	t	t	t	t	t	Genic	rps19	B
1167	BB_SNP-1167	83190	c	c	c	c	a	a	a	a	c	c	c	c	c	c	c	c	Genic	rps19	B
1168	BB_SNP-1168	83223	a	a	a	a	c	c	c	c	a	a	a	a	a	a	a	a	Genic	rps19	B
1169	BB_SNP-1169	83281	g	g	g	g	a	a	a	a	g	g	g	g	g	g	g	g	Inter-genic	rps19-rpl2	B
1170	BB_SNP-1170	83331	a	a	a	a	c	c	c	c	a	a	a	a	a	a	a	a	Genic	rpl2	B
1171	BB_SNP-1171	83337	c	c	c	c	t	t	t	t	c	c	c	c	c	c	c	c	Genic	rpl2	B
1172	BB_SNP-1172	83354	a	a	a	a	g	g	g	g	a	a	a	a	a	a	a	a	Genic	rpl2	B
1173	BB_SNP-1173	83390	g	g	g	g	c	c	c	c	g	g	g	g	g	g	g	g	Genic	rpl2	B
54	AA_SNP-54	83424	c	c	c	c	g	g	g	g	t	t	t	t	t	t	t	t	Genic	rpl2	A
1174	BB_SNP-1174	83424	c	c	c	c	g	g	g	g	t	t	t	t	t	t	t	t	Genic	rpl2	B
1175	BB_SNP-1175	83442	c	c	c	c	t	t	t	t	c	c	c	c	c	c	c	c	Genic	rpl2	B
55	AA_SNP-55	83451	a	a	a	a	g	g	g	g	g	g	g	g	g	g	g	g	Genic	rpl2	A
1176	BB_SNP-1176	83458	a	a	a	a	g	g	g	g	a	a	a	a	a	a	a	a	Genic	rpl2	B
1177	BB_SNP-1177	83462	g	g	g	g	t	t	t	t	g	g	g	g	g	g	g	g	Genic	rpl2	B
1178	BB_SNP-1178	83467	t	t	t	t	g	g	g	g	t	t	t	t	t	t	t	t	Genic	rpl2	B
1179	BB_SNP-1179	83489	t	t	t	t	a	a	a	a	t	t	t	t	t	t	t	t	Genic	rpl2	B
1180	BB_SNP-1180	83490	c	c	c	c	g	g	g	g	c	c	c	c	c	c	c	c	Genic	rpl2	B
1181	BB_SNP-1181	83528	a	a	a	a	g	g	g	g	a	a	a	a	a	a	a	a	Genic	rpl2	B
1182	BB_SNP-1182	83711	g	g	g	g	a	a	a	a	g	g	g	g	g	g	g	g	Genic	rpl2	B
1183	BB_SNP-1183	83756	c	c	c	c	t	t	t	t	c	c	c	c	c	c	c	c	Genic	rpl2	B
365	RR_SNP-365	83804	g	g	g	g	g	g	g	g	g	g	g	g	a	a	a	a	Genic	rpl2	R
366	RR_SNP-366	83901	a	a	a	a	a	a	a	a	a	a	a	a	g	g	g	g	Genic	rpl2	R
1184	BB_SNP-1184	83944	t	t	t	t	c	c	c	c	t	t	t	t	t	t	t	t	Genic	rpl2	B
367	RR_SNP-367	84004	t	t	t	t	t	t	t	t	t	t	t	t	c	c	c	c	Genic	rpl2	R
103	CC_SNP-103	84286	t	t	t	t	t	t	t	t	a	a	a	a	t	t	t	t	Genic	rpl2	C
1185	BB_SNP-1185	84319	t	t	t	t	g	g	g	g	t	t	t	t	t	t	t	t	Genic	rpl2	B
368	RR_SNP-368	84374	t	t	t	t	t	t	t	t	t	t	t	t	a	a	a	a	Genic	rpl2	R
1186	BB_SNP-1186	84412	c	c	c	c	a	a	a	a	c	c	c	c	c	c	c	c	Genic	rpl2	B
1187	BB_SNP-1187	84424	a	a	a	a	g	g	g	g	a	a	a	a	a	a	a	a	Genic	rpl2	B
1188	BB_SNP-1188	84529	t	t	t	t	c	c	c	c	t	t	t	t	t	t	t	t	Genic	rpl2	B
1189	BB_SNP-1189	84586	c	c	c	c	t	t	t	t	c	c	c	c	c	c	c	c	Genic	rpl2	B
1190	BB_SNP-1190	84649	g	g	g	g	t	t	t	t	g	g	g	g	g	g	g	g	Genic	rpl2	B
1191	BB_SNP-1191	84650	g	g	g	g	t	t	t	t	g	g	g	g	g	g	g	g	Genic	rpl2	B
1192	BB_SNP-1192	84651	a	a	a	a	c	c	c	c	a	a	a	a	a	a	a	a	Genic	rpl2	B
1193	BB_SNP-1193	84652	a	a	a	a	c	c	c	c	a	a	a	a	a	a	a	a	Genic	rpl2	B
1194	BB_SNP-1194	84713	t	t	t	t	c	c	c	c	t	t	t	t	t	t	t	t	Genic	rpl2	B
1195	BB_SNP-1195	84729	t	t	t	t	g	g	g	g	t	t	t	t	t	t	t	t	Genic	rpl2	B
1196	BB_SNP-1196	84732	t	t	t	t	g	g	g	g	t	t	t	t	t	t	t	t	Genic	rpl2	B
1197	BB_SNP-1197	84736	g	g	g	g	t	t	t	t	g	g	g	g	g	g	g	g	Genic	rpl2	B
1198	BB_SNP-1198	84746	a	a	a	a	c	c	c	c	a	a	a	a	a	a	a	a	Genic	rpl2	B
1199	BB_SNP-1199	84817	t	t	t	t	c	c	c	c	t	t	t	t	t	t	t	t	Inter-genic	rpl2-rpl23	B
1200	BB_SNP-1200	84913	a	a	a	a	t	t	t	t	a	a	a	a	a	a	a	a	Genic	rpl23	B
1201	BB_SNP-1201	85596	a	a	a	a	g	g	g	g	a	a	a	a	a	a	a	a	Genic	ycf2	B
1202	BB_SNP-1202	85614	t	t	t	t	g	g	g	g	t	t	t	t	t	t	t	t	Genic	ycf2	B
369	RR_SNP-369	85736	c	c	c	c	c	c	c	c	c	c	c	c	a	a	a	a	Genic	ycf2	R
1203	BB_SNP-1203	86146	t	t	t	t	c	c	c	c	t	t	t	t	t	t	t	t	Genic	ycf2	B
1204	BB_SNP-1204	86882	g	g	g	g	t	t	t	t	g	g	g	g	g	g	g	g	Genic	ycf2	B
370	RR_SNP-370	87469	g	g	g	g	g	g	g	g	g	g	g	g	c	c	c	c	Genic	ycf2	R
1205	BB_SNP-1205	87706	a	a	a	a	c	c	c	c	a	a	a	a	a	a	a	a	Genic	ycf2	B
1206	BB_SNP-1206	87972	c	c	c	c	a	a	a	a	c	c	c	c	c	c	c	c	Genic	ycf2	B
1207	BB_SNP-1207	88295	t	t	t	t	c	c	c	c	t	t	t	t	t	t	t	t	Genic	ycf2	B
371	RR_SNP-371	88352	t	t	t	t	t	t	t	t	t	t	t	t	g	g	g	g	Genic	ycf2	R
1208	BB_SNP-1208	88373	c	c	c	c	a	a	a	a	c	c	c	c	c	c	c	c	Genic	ycf2	B
1209	BB_SNP-1209	88532	t	t	t	t	g	g	g	g	t	t	t	t	t	t	t	t	Genic	ycf2	B
1210	BB_SNP-1210	88693	t	t	t	t	g	g	g	g	t	t	t	t	t	t	t	t	Genic	ycf2	B
1211	BB_SNP-1211	88699	t	t	t	t	c	c	c	c	t	t	t	t	t	t	t	t	Genic	ycf2	B
1212	BB_SNP-1212	88747	c	c	c	c	a	a	a	a	c	c	c	c	c	c	c	c	Genic	ycf2	B
1213	BB_SNP-1213	88969	a	a	a	a	t	t	t	t	a	a	a	a	a	a	a	a	Genic	ycf2	B
1214	BB_SNP-1214	89582	a	a	a	a	g	g	g	g	a	a	a	a	a	a	a	a	Genic	ycf2	B
372	RR_SNP-372	89624	a	a	a	a	a	a	a	a	a	a	a	a	c	c	c	c	Genic	ycf2	R
1215	BB_SNP-1215	89819	t	t	t	t	g	g	g	g	t	t	t	t	t	t	t	t	Genic	ycf2	B
1216	BB_SNP-1216	89834	t	t	t	t	g	g	g	g	t	t	t	t	t	t	t	t	Genic	ycf2	B
373	RR_SNP-373	89835	g	g	g	g	g	g	g	g	g	g	g	g	t	t	t	t	Genic	ycf2	R
56	AA_SNP-56	89907	t	t	t	t	c	c	c	c	c	c	c	c	c	c	c	c	Genic	ycf2	A
1217	BB_SNP-1217	89999	c	c	c	c	t	t	t	t	c	c	c	c	c	c	c	c	Genic	ycf2	B
1218	BB_SNP-1218	90045	t	t	t	t	g	g	g	g	t	t	t	t	t	t	t	t	Genic	ycf2	B
1219	BB_SNP-1219	90061	t	t	t	t	c	c	c	c	t	t	t	t	t	t	t	t	Genic	ycf2	B
1220	BB_SNP-1220	90206	a	a	a	a	c	c	c	c	a	a	a	a	a	a	a	a	Genic	ycf2	B
1221	BB_SNP-1221	90360	c	c	c	c	t	t	t	t	c	c	c	c	c	c	c	c	Genic	ycf2	B
374	RR_SNP-374	90559	g	g	g	g	g	g	g	g	g	g	g	g	a	a	a	a	Genic	ycf2	R
1222	BB_SNP-1222	90699	a	a	a	a	c	c	c	c	a	a	a	a	a	a	a	a	Genic	ycf2	B
1223	BB_SNP-1223	90705	g	g	g	g	t	t	t	t	g	g	g	g	g	g	g	g	Genic	ycf2	B
1224	BB_SNP-1224	91013	t	t	t	t	c	c	c	c	t	t	t	t	t	t	t	t	Genic	ycf2	B
104	CC_SNP-104	91062	c	c	c	c	c	c	c	c	a	a	a	a	c	c	c	c	Genic	ycf2	C
1225	BB_SNP-1225	91081	t	t	t	t	c	c	c	c	t	t	t	t	t	t	t	t	Genic	ycf2	B
1226	BB_SNP-1226	91123	t	t	t	t	c	c	c	c	t	t	t	t	t	t	t	t	Genic	ycf2	B
375	RR_SNP-375	91165	t	t	t	t	t	t	t	t	t	t	t	t	c	c	c	c	Genic	ycf2	R
1227	BB_SNP-1227	91586	c	c	c	c	a	a	a	a	c	c	c	c	c	c	c	c	Genic	ycf2	B
105	CC_SNP-105	91761	a	a	a	a	a	a	a	a	c	c	c	c	a	a	a	a	Genic	ycf2	C
376	RR_SNP-376	91851	t	t	t	t	t	t	t	t	t	t	t	t	c	c	c	c	Genic	ycf2	R
1228	BB_SNP-1228	92272	c	c	c	c	a	a	a	a	c	c	c	c	c	c	c	c	Genic	ycf2	B
377	RR_SNP-377	92405	g	g	g	g	g	g	g	g	g	g	g	g	t	t	t	t	Inter-genic	ycf2-ycf15	R
1229	BB_SNP-1229	92954	t	t	t	t	c	c	c	c	t	t	t	t	t	t	t	t	Inter-genic	ycf15-TRNL-CAA	B
1230	BB_SNP-1230	93431	c	c	c	c	g	g	g	g	c	c	c	c	c	c	c	c	Inter-genic	TRNL-CAA-ndhB	B
1231	BB_SNP-1231	93668	a	a	a	a	g	g	g	g	a	a	a	a	a	a	a	a	Inter-genic	TRNL-CAA-ndhB	B
1232	BB_SNP-1232	93828	c	c	c	c	t	t	t	t	c	c	c	c	c	c	c	c	Inter-genic	TRNL-CAA-ndhB	B
1233	BB_SNP-1233	93916	a	a	a	a	g	g	g	g	a	a	a	a	a	a	a	a	Genic	ndhB	B
1234	BB_SNP-1234	94024	g	g	g	g	t	t	t	t	g	g	g	g	g	g	g	g	Genic	ndhB	B
1235	BB_SNP-1235	94145	t	t	t	t	g	g	g	g	t	t	t	t	t	t	t	t	Genic	ndhB	B
1236	BB_SNP-1236	94242	g	g	g	g	t	t	t	t	g	g	g	g	g	g	g	g	Genic	ndhB	B
1237	BB_SNP-1237	94251	a	a	a	a	t	t	t	t	a	a	a	a	a	a	a	a	Genic	ndhB	B
1238	BB_SNP-1238	94400	c	c	c	c	a	a	a	a	c	c	c	c	c	c	c	c	Genic	ndhB	B
1239	BB_SNP-1239	94401	a	a	a	a	c	c	c	c	a	a	a	a	a	a	a	a	Genic	ndhB	B
1240	BB_SNP-1240	94587	g	g	g	g	a	a	a	a	g	g	g	g	g	g	g	g	Genic	ndhB	B
378	RR_SNP-378	94613	c	c	c	c	c	c	c	c	c	c	c	c	t	t	t	t	Genic	ndhB	R
1241	BB_SNP-1241	94877	t	t	t	t	g	g	g	g	t	t	t	t	t	t	t	t	Genic	ndhB	B
1242	BB_SNP-1242	94941	a	a	a	a	g	g	g	g	a	a	a	a	a	a	a	a	Genic	ndhB	B
57	AA_SNP-57	95234	t	t	t	t	g	g	g	g	g	g	g	g	g	g	g	g	Genic	ndhB	A
379	RR_SNP-379	95614	g	g	g	g	g	g	g	g	g	g	g	g	a	a	a	a	Genic	ndhB	R
1243	BB_SNP-1243	95789	t	t	t	t	g	g	g	g	t	t	t	t	t	t	t	t	Genic	ndhB	B
380	RR_SNP-380	96599	g	g	g	g	g	g	g	g	g	g	g	g	a	a	a	a	Genic	rps7	R
1244	BB_SNP-1244	96705	t	t	t	t	c	c	c	c	t	t	t	t	t	t	t	t	Genic	rps7	B
1245	BB_SNP-1245	97746	g	g	g	g	a	a	a	a	g	g	g	g	g	g	g	g	Inter-genic	rps12-TRNV-GAC	B
106	CC_SNP-106	97942	g	g	g	g	g	g	g	g	t	t	t	t	g	g	g	g	Inter-genic	rps12-TRNV-GAC	C
1246	BB_SNP-1246	97949	a	a	a	a	c	c	c	c	a	a	a	a	a	a	a	a	Inter-genic	rps12-TRNV-GAC	B
1247	BB_SNP-1247	99567	g	g	g	g	t	t	t	t	g	g	g	g	g	g	g	g	Inter-genic	rps12-TRNV-GAC	B
1248	BB_SNP-1248	99713	t	t	t	t	c	c	c	c	t	t	t	t	t	t	t	t	Inter-genic	TRNV-GAC-rrn16	B
1249	BB_SNP-1249	99918	t	t	t	t	g	g	g	g	t	t	t	t	t	t	t	t	Genic	rrn16	B
1250	BB_SNP-1250	100036	g	g	g	g	t	t	t	t	g	g	g	g	g	g	g	g	Genic	rrn16	B
1251	BB_SNP-1251	100074	t	t	t	t	g	g	g	g	t	t	t	t	t	t	t	t	Genic	rrn16	B
1252	BB_SNP-1252	100496	t	t	t	t	g	g	g	g	t	t	t	t	t	t	t	t	Genic	rrn16	B
1253	BB_SNP-1253	100751	t	t	t	t	a	a	a	a	t	t	t	t	t	t	t	t	Genic	rrn16	B
1254	BB_SNP-1254	100777	g	g	g	g	c	c	c	c	g	g	g	g	g	g	g	g	Genic	rrn16	B
1255	BB_SNP-1255	100778	g	g	g	g	a	a	a	a	g	g	g	g	g	g	g	g	Genic	rrn16	B
1256	BB_SNP-1256	100838	g	g	g	g	a	a	a	a	g	g	g	g	g	g	g	g	Genic	rrn16	B
1257	BB_SNP-1257	100921	t	t	t	t	c	c	c	c	t	t	t	t	t	t	t	t	Genic	rrn16	B
1258	BB_SNP-1258	100922	t	t	t	t	g	g	g	g	t	t	t	t	t	t	t	t	Genic	rrn16	B
1259	BB_SNP-1259	100959	t	t	t	t	c	c	c	c	t	t	t	t	t	t	t	t	Genic	rrn16	B
381	RR_SNP-381	101701	c	c	c	c	c	c	c	c	c	c	c	c	t	t	t	t	Genic	trnI-GAU	R
1260	BB_SNP-1260	102176	g	g	g	g	a	a	a	a	g	g	g	g	g	g	g	g	Genic	trnI-GAU	B
1261	BB_SNP-1261	103292	a	a	a	a	c	c	c	c	a	a	a	a	a	a	a	a	Inter-genic	trnA-UGC-trnA-UGC	B
1262	BB_SNP-1262	104360	g	g	g	g	c	c	c	c	g	g	g	g	g	g	g	g	Genic	rrn23	B
1263	BB_SNP-1263	104444	c	c	c	c	t	t	t	t	c	c	c	c	c	c	c	c	Genic	rrn23	B
1264	BB_SNP-1264	104981	c	c	c	c	t	t	t	t	c	c	c	c	c	c	c	c	Genic	rrn23	B
1265	BB_SNP-1265	105080	g	g	g	g	t	t	t	t	g	g	g	g	g	g	g	g	Genic	rrn23	B
1266	BB_SNP-1266	105777	g	g	g	g	t	t	t	t	g	g	g	g	g	g	g	g	Genic	rrn23	B
1267	BB_SNP-1267	106389	t	t	t	t	a	a	a	a	t	t	t	t	t	t	t	t	Genic	rrn23	B
1268	BB_SNP-1268	106611	a	a	a	a	g	g	g	g	a	a	a	a	a	a	a	a	Inter-genic	rrn4.5-rrn5	B
382	RR_SNP-382	107663	g	g	g	g	g	g	g	g	g	g	g	g	t	t	t	t	Inter-genic	TRNR-ACG	R
1269	BB_SNP-1269	108363	g	g	g	g	t	t	t	t	g	g	g	g	g	g	g	g	Genic	ycf1	B
1270	BB_SNP-1270	108565	a	a	a	a	t	t	t	t	a	a	a	a	a	a	a	a	Genic	ycf1	B
1271	BB_SNP-1271	109146	c	c	c	c	t	t	t	t	c	c	c	c	c	c	c	c	Genic	ycf1	B
1272	BB_SNP-1272	109257	g	g	g	g	a	a	a	a	g	g	g	g	g	g	g	g	Genic	ycf1	B
537	RR_SNP-537	109341	t	t	t	c	c	c	c	c	c	c	c	c	a	a	a	a	Genic	ndhF	R
546	RR_SNP-546	109341	t	t	t	c	c	c	c	c	c	c	c	c	a	a	a	a	Genic	ndhF	R
1273	BB_SNP-1273	109435	a	a	a	a	c	c	c	c	a	a	a	a	a	a	a	a	Genic	ndhF	B
383	RR_SNP-383	109523	a	a	a	a	a	a	a	a	a	a	a	a	t	t	t	t	Genic	ndhF	R
384	RR_SNP-384	109524	a	a	a	a	a	a	a	a	a	a	a	a	t	t	t	t	Genic	ndhF	R
385	RR_SNP-385	109525	a	a	a	a	a	a	a	a	a	a	a	a	t	t	t	t	Genic	ndhF	R
1274	BB_SNP-1274	109544	c	c	c	c	t	t	t	t	c	c	c	c	c	c	c	c	Genic	ndhF	B
1275	BB_SNP-1275	109548	c	c	c	c	a	a	a	a	c	c	c	c	c	c	c	c	Genic	ndhF	B
386	RR_SNP-386	109630	g	g	g	g	g	g	g	g	g	g	g	g	t	t	t	t	Genic	ndhF	R
1276	BB_SNP-1276	109734	g	g	g	g	t	t	t	t	g	g	g	g	g	g	g	g	Genic	ndhF	B
1277	BB_SNP-1277	109745	g	g	g	g	a	a	a	a	g	g	g	g	g	g	g	g	Genic	ndhF	B
387	RR_SNP-387	109936	c	c	c	c	c	c	c	c	c	c	c	c	a	a	a	a	Genic	ndhF	R
388	RR_SNP-388	110216	t	t	t	t	t	t	t	t	t	t	t	t	c	c	c	c	Genic	ndhF	R
1278	BB_SNP-1278	110818	a	a	a	a	g	g	g	g	a	a	a	a	a	a	a	a	Genic	ndhF	B
1279	BB_SNP-1279	110819	c	c	c	c	g	g	g	g	c	c	c	c	c	c	c	c	Genic	ndhF	B
1280	BB_SNP-1280	110924	g	g	g	g	a	a	a	a	g	g	g	g	g	g	g	g	Genic	ndhF	B
107	CC_SNP-107	110972	c	c	c	c	c	c	c	c	g	g	g	g	c	c	c	c	Genic	ndhF	C
1281	BB_SNP-1281	111028	g	g	g	g	c	c	c	c	g	g	g	g	g	g	g	g	Genic	ndhF	B
1282	BB_SNP-1282	111195	a	a	a	a	c	c	c	c	a	a	a	a	a	a	a	a	Genic	ndhF	B
1283	BB_SNP-1283	111347	c	c	c	c	t	t	t	t	c	c	c	c	c	c	c	c	Genic	ndhF	B
389	RR_SNP-389	111367	a	a	a	a	a	a	a	a	a	a	a	a	t	t	t	t	Genic	ndhF	R
1284	BB_SNP-1284	111375	t	t	t	t	c	c	c	c	t	t	t	t	t	t	t	t	Genic	ndhF	B
1285	BB_SNP-1285	111418	g	g	g	g	t	t	t	t	g	g	g	g	g	g	g	g	Genic	ndhF	B
1286	BB_SNP-1286	111422	g	g	g	g	a	a	a	a	g	g	g	g	g	g	g	g	Genic	ndhF	B
1287	BB_SNP-1287	111425	t	t	t	t	c	c	c	c	t	t	t	t	t	t	t	t	Genic	ndhF	B
1288	BB_SNP-1288	111449	c	c	c	c	t	t	t	t	c	c	c	c	c	c	c	c	Genic	ndhF	B
1289	BB_SNP-1289	111469	a	a	a	a	c	c	c	c	a	a	a	a	a	a	a	a	Genic	ndhF	B
108	CC_SNP-108	111478	t	t	t	t	t	t	t	t	g	g	g	g	t	t	t	t	Genic	ndhF	C
1290	BB_SNP-1290	111560	a	a	a	a	g	g	g	g	a	a	a	a	a	a	a	a	Genic	ndhF	B
1291	BB_SNP-1291	111600	c	c	c	c	g	g	g	g	c	c	c	c	c	c	c	c	Genic	ndhF	B
109	CC_SNP-109	111636	a	a	a	a	a	a	a	a	c	c	c	c	a	a	a	a	Genic	ndhF	C
1292	BB_SNP-1292	111661	t	t	t	t	g	g	g	g	t	t	t	t	t	t	t	t	Genic	ndhF	B
1293	BB_SNP-1293	111703	c	c	c	c	t	t	t	t	c	c	c	c	c	c	c	c	Genic	ndhF	B
1294	BB_SNP-1294	111833	c	c	c	c	t	t	t	t	c	c	c	c	c	c	c	c	Genic	ndhF	B
1295	BB_SNP-1295	111913	c	c	c	c	g	g	g	g	c	c	c	c	t	t	t	t	Genic	ndhF	B
390	RR_SNP-390	111913	c	c	c	c	g	g	g	g	c	c	c	c	t	t	t	t	Genic	ndhF	R
391	RR_SNP-391	111925	t	t	t	t	t	t	t	t	t	t	t	t	g	g	g	g	Genic	ndhF	R
1296	BB_SNP-1296	111940	a	a	a	a	c	c	c	c	a	a	a	a	a	a	a	a	Genic	ndhF	B
110	CC_SNP-110	112086	c	c	c	c	c	c	c	c	a	a	a	a	c	c	c	c	Genic	ndhF	C
1297	BB_SNP-1297	112105	c	c	c	c	g	g	g	g	c	c	c	c	c	c	c	c	Genic	ndhF	B
1298	BB_SNP-1298	112168	t	t	t	t	c	c	c	c	t	t	t	t	t	t	t	t	Genic	ndhF	B
392	RR_SNP-392	112219	c	c	c	c	c	c	c	c	c	c	c	c	t	t	t	t	Genic	ndhF	R
1299	BB_SNP-1299	112255	a	a	a	a	g	g	g	g	a	a	a	a	a	a	a	a	Genic	ndhF	B
1300	BB_SNP-1300	112314	a	a	a	a	g	g	g	g	a	a	a	a	a	a	a	a	Genic	ndhF	B
58	AA_SNP-58	112369	t	t	t	t	c	c	c	c	c	c	c	c	c	c	c	c	Genic	rpl32	A
1301	BB_SNP-1301	112401	g	g	g	g	a	a	a	a	g	g	g	g	g	g	g	g	Genic	rpl32	B
1302	BB_SNP-1302	112597	c	c	c	c	t	t	t	t	c	c	c	c	c	c	c	c	Inter-genic	rpl32-TRNL-UAG	B
1303	BB_SNP-1303	112627	c	c	c	c	a	a	a	a	c	c	c	c	c	c	c	c	Inter-genic	rpl32-TRNL-UAG	B
1304	BB_SNP-1304	112701	t	t	t	t	a	a	a	a	t	t	t	t	t	t	t	t	Inter-genic	rpl32-TRNL-UAG	B
1305	BB_SNP-1305	112719	t	t	t	t	c	c	c	c	t	t	t	t	t	t	t	t	Inter-genic	rpl32-TRNL-UAG	B
111	CC_SNP-111	112762	t	t	t	t	t	t	t	t	g	g	g	g	t	t	t	t	Inter-genic	rpl32-TRNL-UAG	C
1306	BB_SNP-1306	112780	a	a	a	a	t	t	t	t	a	a	a	a	a	a	a	a	Inter-genic	rpl32-TRNL-UAG	B
393	RR_SNP-393	113016	g	g	g	g	g	g	g	g	g	g	g	g	a	a	a	a	Inter-genic	rpl32-TRNL-UAG	R
1307	BB_SNP-1307	113090	g	g	g	g	a	a	a	a	g	g	g	g	g	g	g	g	Inter-genic	rpl32-TRNL-UAG	B
112	CC_SNP-112	113141	t	t	t	t	t	t	t	t	g	g	g	g	t	t	t	t	Inter-genic	rpl32-TRNL-UAG	C
394	RR_SNP-394	113187	g	g	g	g	g	g	g	g	g	g	g	g	t	t	t	t	Inter-genic	rpl32-TRNL-UAG	R
1308	BB_SNP-1308	113314	g	g	g	g	t	t	t	t	g	g	g	g	g	g	g	g	Inter-genic	TRNL-UAG-ccsA	B
113	CC_SNP-113	113416	a	a	a	a	a	a	a	a	t	t	t	t	a	a	a	a	Genic	ccsA	C
1309	BB_SNP-1309	113449	t	t	t	t	g	g	g	g	t	t	t	t	t	t	t	t	Genic	ccsA	B
1310	BB_SNP-1310	113450	a	a	a	a	t	t	t	t	a	a	a	a	a	a	a	a	Genic	ccsA	B
1311	BB_SNP-1311	113452	a	a	a	a	t	t	t	t	a	a	a	a	a	a	a	a	Genic	ccsA	B
1312	BB_SNP-1312	113453	t	t	t	t	a	a	a	a	t	t	t	t	t	t	t	t	Genic	ccsA	B
1313	BB_SNP-1313	113454	a	a	a	a	g	g	g	g	a	a	a	a	a	a	a	a	Genic	ccsA	B
1314	BB_SNP-1314	113457	t	t	t	t	g	g	g	g	t	t	t	t	t	t	t	t	Genic	ccsA	B
1315	BB_SNP-1315	113472	t	t	t	t	c	c	c	c	t	t	t	t	t	t	t	t	Genic	ccsA	B
1316	BB_SNP-1316	113484	g	g	g	g	a	a	a	a	g	g	g	g	g	g	g	g	Genic	ccsA	B
1317	BB_SNP-1317	113488	t	t	t	t	g	g	g	g	t	t	t	t	t	t	t	t	Genic	ccsA	B
1318	BB_SNP-1318	113498	t	t	t	t	c	c	c	c	t	t	t	t	t	t	t	t	Genic	ccsA	B
1319	BB_SNP-1319	113519	a	a	a	a	g	g	g	g	a	a	a	a	a	a	a	a	Genic	ccsA	B
1320	BB_SNP-1320	113530	c	c	c	c	t	t	t	t	c	c	c	c	c	c	c	c	Genic	ccsA	B
1321	BB_SNP-1321	113566	c	c	c	c	a	a	a	a	c	c	c	c	c	c	c	c	Genic	ccsA	B
1322	BB_SNP-1322	113572	a	a	a	a	t	t	t	t	a	a	a	a	a	a	a	a	Genic	ccsA	B
1323	BB_SNP-1323	113586	t	t	t	t	g	g	g	g	t	t	t	t	t	t	t	t	Genic	ccsA	B
1324	BB_SNP-1324	113625	t	t	t	t	c	c	c	c	t	t	t	t	t	t	t	t	Genic	ccsA	B
1325	BB_SNP-1325	113626	t	t	t	t	a	a	a	a	t	t	t	t	t	t	t	t	Genic	ccsA	B
1326	BB_SNP-1326	113627	t	t	t	t	a	a	a	a	t	t	t	t	t	t	t	t	Genic	ccsA	B
1327	BB_SNP-1327	113628	g	g	g	g	a	a	a	a	g	g	g	g	g	g	g	g	Genic	ccsA	B
59	AA_SNP-59	113703	c	c	c	c	a	a	a	a	a	a	a	a	a	a	a	a	Genic	ccsA	A
1328	BB_SNP-1328	113774	c	c	c	c	a	a	a	a	c	c	c	c	c	c	c	c	Genic	ccsA	B
1329	BB_SNP-1329	113829	a	a	a	a	t	t	t	t	a	a	a	a	a	a	a	a	Genic	ccsA	B
114	CC_SNP-114	113862	g	g	g	g	g	g	g	g	t	t	t	t	g	g	g	g	Genic	ccsA	C
1330	BB_SNP-1330	113874	g	g	g	g	a	a	a	a	g	g	g	g	g	g	g	g	Genic	ccsA	B
395	RR_SNP-395	113883	g	g	g	g	g	g	g	g	g	g	g	g	a	a	a	a	Genic	ccsA	R
396	RR_SNP-396	113908	t	t	t	t	t	t	t	t	t	t	t	t	g	g	g	g	Genic	ccsA	R
1331	BB_SNP-1331	113937	t	t	t	t	g	g	g	g	t	t	t	t	t	t	t	t	Genic	ccsA	B
1332	BB_SNP-1332	113965	t	t	t	t	a	a	a	a	t	t	t	t	t	t	t	t	Genic	ccsA	B
1333	BB_SNP-1333	113989	c	c	c	c	t	t	t	t	c	c	c	c	c	c	c	c	Genic	ccsA	B
1334	BB_SNP-1334	114028	a	a	a	a	c	c	c	c	a	a	a	a	a	a	a	a	Genic	ccsA	B
1335	BB_SNP-1335	114053	c	c	c	c	a	a	a	a	c	c	c	c	c	c	c	c	Genic	ccsA	B
397	RR_SNP-397	114086	c	c	c	c	c	c	c	c	c	c	c	c	t	t	t	t	Genic	ccsA	R
115	CC_SNP-115	114136	g	g	g	g	g	g	g	g	t	t	t	t	g	g	g	g	Genic	ccsA	C
60	AA_SNP-60	114143	t	t	t	t	a	a	a	a	a	a	a	a	a	a	a	a	Genic	ccsA	A
1336	BB_SNP-1336	114144	t	t	t	t	c	c	c	c	t	t	t	t	t	t	t	t	Genic	ccsA	B
1337	BB_SNP-1337	114145	t	t	t	t	a	a	a	a	t	t	t	t	t	t	t	t	Genic	ccsA	B
1338	BB_SNP-1338	114178	t	t	t	t	g	g	g	g	t	t	t	t	t	t	t	t	Genic	ccsA	B
398	RR_SNP-398	114194	c	c	c	c	c	c	c	c	c	c	c	c	a	a	a	a	Genic	ccsA	R
1339	BB_SNP-1339	114313	g	g	g	g	c	c	c	c	g	g	g	g	g	g	g	g	Genic	ccsA	B
399	RR_SNP-399	114322	t	t	t	t	t	t	t	t	t	t	t	t	g	g	g	g	Genic	ccsA	R
400	RR_SNP-400	114323	t	t	t	t	t	t	t	t	t	t	t	t	a	a	a	a	Genic	ccsA	R
116	CC_SNP-116	114340	g	g	g	g	g	g	g	g	a	a	a	a	g	g	g	g	Genic	ccsA	C
401	RR_SNP-401	114346	t	t	t	t	t	t	t	t	t	t	t	t	a	a	a	a	Genic	ccsA	R
1340	BB_SNP-1340	114403	c	c	c	c	a	a	a	a	c	c	c	c	c	c	c	c	Inter-genic	ccsA-ndhD	B
61	AA_SNP-61	114436	g	g	g	g	t	t	t	t	t	t	t	t	t	t	t	t	Inter-genic	ccsA-ndhD	A
1341	BB_SNP-1341	114438	a	a	a	a	c	c	c	c	a	a	a	a	a	a	a	a	Inter-genic	ccsA-ndhD	B
1342	BB_SNP-1342	114439	g	g	g	g	t	t	t	t	g	g	g	g	g	g	g	g	Inter-genic	ccsA-ndhD	B
1343	BB_SNP-1343	114441	a	a	a	a	t	t	t	t	a	a	a	a	a	a	a	a	Inter-genic	ccsA-ndhD	B
1344	BB_SNP-1344	114443	a	a	a	a	t	t	t	t	a	a	a	a	a	a	a	a	Inter-genic	ccsA-ndhD	B
1345	BB_SNP-1345	114548	a	a	a	a	t	t	t	t	a	a	a	a	a	a	a	a	Inter-genic	ccsA-ndhD	B
1346	BB_SNP-1346	114553	a	a	a	a	g	g	g	g	a	a	a	a	a	a	a	a	Inter-genic	ccsA-ndhD	B
402	RR_SNP-402	114554	g	g	g	g	g	g	g	g	g	g	g	g	a	a	a	a	Inter-genic	ccsA-ndhD	R
403	RR_SNP-403	114559	g	g	g	g	g	g	g	g	g	g	g	g	t	t	t	t	Inter-genic	ccsA-ndhD	R
1347	BB_SNP-1347	114649	c	c	c	c	t	t	t	t	c	c	c	c	c	c	c	c	Genic	ndhD	B
404	RR_SNP-404	114652	g	g	g	g	g	g	g	g	g	g	g	g	a	a	a	a	Genic	ndhD	R
1348	BB_SNP-1348	114661	a	a	a	a	c	c	c	c	a	a	a	a	a	a	a	a	Genic	ndhD	B
117	CC_SNP-117	114692	t	t	t	t	t	t	t	t	g	g	g	g	t	t	t	t	Genic	ndhD	C
405	RR_SNP-405	114699	a	a	a	a	a	a	a	a	a	a	a	a	t	t	t	t	Genic	ndhD	R
406	RR_SNP-406	114722	t	t	t	t	t	t	t	t	t	t	t	t	g	g	g	g	Genic	ndhD	R
1349	BB_SNP-1349	114765	t	t	t	t	g	g	g	g	t	t	t	t	t	t	t	t	Genic	ndhD	B
1350	BB_SNP-1350	114766	a	a	a	a	c	c	c	c	a	a	a	a	a	a	a	a	Genic	ndhD	B
1351	BB_SNP-1351	114772	g	g	g	g	a	a	a	a	g	g	g	g	g	g	g	g	Genic	ndhD	B
1352	BB_SNP-1352	114783	c	c	c	c	t	t	t	t	c	c	c	c	c	c	c	c	Genic	ndhD	B
1353	BB_SNP-1353	114789	a	a	a	a	c	c	c	c	a	a	a	a	a	a	a	a	Genic	ndhD	B
407	RR_SNP-407	114791	t	t	t	t	t	t	t	t	t	t	t	t	g	g	g	g	Genic	ndhD	R
1354	BB_SNP-1354	114798	t	t	t	t	g	g	g	g	t	t	t	t	t	t	t	t	Genic	ndhD	B
408	RR_SNP-408	114817	g	g	g	g	g	g	g	g	g	g	g	g	a	a	a	a	Genic	ndhD	R
409	RR_SNP-409	114829	g	g	g	g	g	g	g	g	g	g	g	g	t	t	t	t	Genic	ndhD	R
1355	BB_SNP-1355	114844	a	a	a	a	t	t	t	t	a	a	a	a	a	a	a	a	Genic	ndhD	B
1356	BB_SNP-1356	114852	a	a	a	a	c	c	c	c	a	a	a	a	a	a	a	a	Genic	ndhD	B
1357	BB_SNP-1357	114859	a	a	a	a	c	c	c	c	a	a	a	a	a	a	a	a	Genic	ndhD	B
1358	BB_SNP-1358	114886	c	c	c	c	t	t	t	t	c	c	c	c	c	c	c	c	Genic	ndhD	B
1359	BB_SNP-1359	114928	t	t	t	t	g	g	g	g	t	t	t	t	t	t	t	t	Genic	ndhD	B
1360	BB_SNP-1360	114949	t	t	t	t	g	g	g	g	t	t	t	t	t	t	t	t	Genic	ndhD	B
1361	BB_SNP-1361	115018	c	c	c	c	a	a	a	a	c	c	c	c	c	c	c	c	Genic	ndhD	B
1362	BB_SNP-1362	115025	a	a	a	a	c	c	c	c	a	a	a	a	a	a	a	a	Genic	ndhD	B
1363	BB_SNP-1363	115035	a	a	a	a	g	g	g	g	a	a	a	a	a	a	a	a	Genic	ndhD	B
1364	BB_SNP-1364	115040	a	a	a	a	g	g	g	g	a	a	a	a	a	a	a	a	Genic	ndhD	B
1365	BB_SNP-1365	115060	g	g	g	g	t	t	t	t	g	g	g	g	g	g	g	g	Genic	ndhD	B
1366	BB_SNP-1366	115078	a	a	a	a	c	c	c	c	a	a	a	a	a	a	a	a	Genic	ndhD	B
410	RR_SNP-410	115106	g	g	g	g	g	g	g	g	g	g	g	g	a	a	a	a	Genic	ndhD	R
118	CC_SNP-118	115192	g	g	g	g	g	g	g	g	t	t	t	t	g	g	g	g	Genic	ndhD	C
1367	BB_SNP-1367	115222	t	t	t	t	g	g	g	g	t	t	t	t	t	t	t	t	Genic	ndhD	B
1368	BB_SNP-1368	115243	t	t	t	t	c	c	c	c	t	t	t	t	t	t	t	t	Genic	ndhD	B
411	RR_SNP-411	115250	c	c	c	c	c	c	c	c	c	c	c	c	a	a	a	a	Genic	ndhD	R
1369	BB_SNP-1369	115368	c	c	c	c	a	a	a	a	c	c	c	c	c	c	c	c	Genic	ndhD	B
1370	BB_SNP-1370	115369	t	t	t	t	c	c	c	c	t	t	t	t	t	t	t	t	Genic	ndhD	B
119	CC_SNP-119	115459	g	g	g	g	g	g	g	g	a	a	a	a	g	g	g	g	Genic	ndhD	C
1371	BB_SNP-1371	115554	g	g	g	g	t	t	t	t	g	g	g	g	g	g	g	g	Genic	ndhD	B
1372	BB_SNP-1372	115568	a	a	a	a	g	g	g	g	a	a	a	a	a	a	a	a	Genic	ndhD	B
62	AA_SNP-62	115589	t	t	t	t	a	a	a	a	a	a	a	a	a	a	a	a	Genic	ndhD	A
1373	BB_SNP-1373	115592	a	a	a	a	c	c	c	c	a	a	a	a	a	a	a	a	Genic	ndhD	B
412	RR_SNP-412	115658	t	t	t	t	t	t	t	t	t	t	t	t	c	c	c	c	Genic	ndhD	R
413	RR_SNP-413	115742	a	a	a	a	a	a	a	a	a	a	a	a	c	c	c	c	Genic	ndhD	R
1374	BB_SNP-1374	115796	c	c	c	c	t	t	t	t	c	c	c	c	c	c	c	c	Genic	ndhD	B
1375	BB_SNP-1375	115840	t	t	t	t	g	g	g	g	t	t	t	t	t	t	t	t	Genic	ndhD	B
1376	BB_SNP-1376	115846	a	a	a	a	c	c	c	c	a	a	a	a	t	t	t	t	Genic	ndhD	B
414	RR_SNP-414	115846	a	a	a	a	c	c	c	c	a	a	a	a	t	t	t	t	Genic	ndhD	R
415	RR_SNP-415	115868	a	a	a	a	a	a	a	a	a	a	a	a	t	t	t	t	Genic	ndhD	R
1377	BB_SNP-1377	115882	t	t	t	t	g	g	g	g	t	t	t	t	t	t	t	t	Genic	ndhD	B
1378	BB_SNP-1378	115911	a	a	a	a	g	g	g	g	a	a	a	a	a	a	a	a	Genic	ndhD	B
63	AA_SNP-63	115917	a	a	a	a	c	c	c	c	c	c	c	c	c	c	c	c	Genic	ndhD	A
1379	BB_SNP-1379	115930	t	t	t	t	g	g	g	g	t	t	t	t	t	t	t	t	Genic	ndhD	B
1380	BB_SNP-1380	116012	c	c	c	c	t	t	t	t	c	c	c	c	c	c	c	c	Genic	ndhD	B
416	RR_SNP-416	116069	a	a	a	a	a	a	a	a	a	a	a	a	g	g	g	g	Genic	ndhD	R
1381	BB_SNP-1381	116096	g	g	g	g	a	a	a	a	g	g	g	g	g	g	g	g	Inter-genic	ndhD-psaC	B
1382	BB_SNP-1382	116129	c	c	c	c	a	a	a	a	c	c	c	c	c	c	c	c	Inter-genic	ndhD-psaC	B
1383	BB_SNP-1383	116166	g	g	g	g	t	t	t	t	g	g	g	g	g	g	g	g	Inter-genic	ndhD-psaC	B
1384	BB_SNP-1384	116167	c	c	c	c	t	t	t	t	c	c	c	c	c	c	c	c	Inter-genic	ndhD-psaC	B
1385	BB_SNP-1385	116195	t	t	t	t	g	g	g	g	t	t	t	t	t	t	t	t	Inter-genic	ndhD-psaC	B
1386	BB_SNP-1386	116199	c	c	c	c	a	a	a	a	c	c	c	c	c	c	c	c	Inter-genic	ndhD-psaC	B
1387	BB_SNP-1387	116252	a	a	a	a	c	c	c	c	a	a	a	a	a	a	a	a	Genic	psaC	B
1388	BB_SNP-1388	116290	t	t	t	t	c	c	c	c	t	t	t	t	t	t	t	t	Genic	psaC	B
1389	BB_SNP-1389	116324	a	a	a	a	c	c	c	c	a	a	a	a	a	a	a	a	Genic	psaC	B
417	RR_SNP-417	116353	c	c	c	c	c	c	c	c	c	c	c	c	a	a	a	a	Genic	psaC	R
[truncated: 515 more rows]

## Sheet: Table S3
	Table S3. List of Interspecies InDel Variations in A, B, C, and R Genomes Based on Complete Chloroplast Genomes
	Variants ID	Position	A1	A2	A3	A4	B1	B2	B3	B4	C1	C2	C3	C4	R1	R2	R3	R4	Region	locus	Genome Specificity
1	AA_INDEL-1	5472	gtattg	gtattg	gtattg	gtattg	-	-	-	-	-	-	-	-	-	-	-	-	Genic	rps16	A
2	AA_INDEL-2	9807	g	g	g	g	-	-	-	-	-	-	-	-	-	-	-	-	Genic	atpA	A
3	AA_INDEL-3	11471	aa	aa	aa	aa	-	-	-	-	-	-	-	-	-	-	-	-	Genic	atpF	A
4	AA_INDEL-4	27375	ttata	ttata	ttata	ttata	-	-	-	-	-	-	-	-	-	-	-	-	Genic	trnC-GCA	A
5	AA_INDEL-5	27905	tggatatagactcatgaaag X2	tggatatagactcatgaaag X2	tggatatagactcatgaaag X2	tggatatagactcatgaaag X6	tggatatagactcatgaaag X1	tggatatagactcatgaaag X1	tggatatagactcatgaaag X1	tggatatagactcatgaaag X1	tggatatagactcatgaaag X1	tggatatagactcatgaaag X1	tggatatagactcatgaaag X1	tggatatagactcatgaaag X1	tggatatagactcatgaaag X1	tggatatagactcatgaaag X1	tggatatagactcatgaaag X1	tggatatagactcatgaaag X1	Inter-genic	petN-psbM	A
6	AA_INDEL-6	35382	t	t	t	t	-	-	-	-	-	-	-	-	-	-	-	-	Inter-genic	psbZ-TRNG-GCC	A
7	AA_INDEL-7	49880	-	-	-	-	ttt	ttt	t	ttt	t	t	t	t	t	t	t	t	Inter-genic	ndhC-trnV-UAC	A
8	AA_INDEL-8	60501	-	-	-	-	tt	tt	tt	tt	tt	tt	tt	tt	t	t	t	t	Genic	petA	A
9	AA_INDEL-9	61715	a	a	a	a	-	-	-	-	-	-	-	-	-	-	-	-	Inter-genic	petA-psbJ	A
10	AA_INDEL-10	67490	-	-	-	-	tt	tt	tt	tt	tttttagaataaatt	tttttagaataaatt	tttttagaataaatt	tttttagaataaatt	t	t	t	t	Genic	rpl20	A
11	AA_INDEL-11	75672	-	-	-	-	tt	tt	tt	tt	t	t	t	t	t	t	t	t	Genic	petD	A
12	AA_INDEL-12	109466	-	-	-	-	attaa	attaa	attaa	attaa	attaa	attaa	attaa	attaa	attaa	attaa	attaa	attaa	Genic	ndhF	A
13	AA_INDEL-13	114676	taagtcaaa	taagtcaaa	taagtcaaa	taagtcaaa	-	-	-	-	-	-	-	-	-	-	-	-	Genic	ndhD	A
14	AA_INDEL-14	119094	atattag	atattag	atattag	atattag	-	-	-	-	-	-	-	-	-	-	-	-	Genic	ndhA	A
15	AA_INDEL-15	130879	-	-	-	-	ttaat	ttaat	ttaat	ttaat	ttaat	ttaat	ttaat	ttaat	ttaat	ttaat	ttaat	ttaat	Genic	rrn23	A
1	BB_INDEL-1	297	aatat	aatat	aatat	aatat	aatat	aatat	aatat	aatat	aatat	aatat	aatat	aatat	-	-	-	-	Inter-genic	trnH-GUG-psbA	B
2	BB_INDEL-2	4105	-	-	-	-	tcgacaccgaaa	tcgacaccgaaa	tcgacaccgaaa	tcgacaccgaaa	-	-	-	-	-	-	-	-	Inter-genic	matK-trnK-UUU	B
3	BB_INDEL-3	4132	ta	ta	ta	ta	-	-	-	-	tt	tt	tt	tt	aa	aa	aa	aa	Inter-genic	matK-trnK-UUU	B
4	BB_INDEL-4	4515	-	-	-	-	taga	taga	taga	taga	-	-	-	-	-	-	-	-	Inter-genic	trnK-UUU-rps16	B
5	BB_INDEL-5	5445	-	-	-	-	aaatattaaatagattaataa	aaatattaaatagattaataa	aaatattaaatagattaataa	aaatattaaatagattaataa	-	-	-	-	-	-	-	-	Genic	rps16	B
6	BB_INDEL-6	5761	-	-	-	-	a	a	a	a	-	-	-	-	-	-	-	-	Genic	rps16	B
7	BB_INDEL-7	6023	-	-	-	-	aaagta	aaagta	aaagta	aaagta	-	-	-	-	-	-	-	-	Inter-genic	rps16-trnQ-UUG	B
8	BB_INDEL-8	6573	acacaact	acacaact	acacaact	acacaacg	-	-	-	-	acacaact	acacaact	acacaact	acacaact	acacaact	acacaact	acacaact	acacaact	Inter-genic	rps16-trnQ-UUG	B
9	BB_INDEL-9	6590	-	-	-	-	t	t	t	t	-	-	-	-	-	-	-	-	Inter-genic	rps16-trnQ-UUG	B
10	BB_INDEL-10	7993	ttttaggttcc	ttttaggttcc	ttttaggttcc	ttttaggttcc	-	-	-	-	ttttaggttcc	ttttaggttcc	ttttaggttcc	ttttaggttcc	ttttaggttcc	ttttaggttcc	ttttaggttcc	ttttaggttcc	Inter-genic	trnS-GCU-trnG-UCC	B
11	BB_INDEL-11	8172	-	-	-	-	tta	tta	tta	tta	-	-	-	-	-	-	-	-	Inter-genic	trnS-GCU-trnG-UCC	B
12	BB_INDEL-12	8233	-	-	-	-	aattata	aattata	aattata	aattata	-	-	-	-	-	-	-	-	Inter-genic	trnS-GCU-trnG-UCC	B
13	BB_INDEL-13	8254	-	-	-	-	ta	ta	ta	ta	-	-	-	-	-	-	-	-	Inter-genic	trnS-GCU-trnG-UCC	B
14	BB_INDEL-14	8354	-	-	-	-	actcga	actcga	actcga	actcga	-	-	-	-	-	-	-	-	Genic	trnG-UCC	B
15	BB_INDEL-15	8447	a	a	a	a	-	-	-	-	a	a	a	a	a	a	a	a	Genic	trnG-UCC	B
16	BB_INDEL-16	9764	-	-	-	-	atc	atc	atc	atc	-	-	-	-	-	-	-	-	Genic	atpA	B
17	BB_INDEL-17	12050	-	-	-	-	ataaaa	ataaaa	ataaaa	ataaaa	-	-	-	-	-	-	-	-	Genic	atpF	B
18	BB_INDEL-18	12829	aaa	aaa	aaa	aaa	-	-	-	-	aaaa	aaaa	aaaa	aaaa	aaa	aaaa	aaa	aaa	Inter-genic	atpF-atpH	B
19	BB_INDEL-19	12980	-	-	-	-	a	a	a	a	-	-	-	-	-	-	-	-	Genic	atpH	B
20	BB_INDEL-20	13704	-	-	-	-	aattgaaataatatcattctattttgaaataatataattctattattgaatc	aattgaaataatatcattctattttgaaataatataattctattattgaatc	aattgaaataatatcattctattttgaaataatataattctattattgaatc	aattgaaataatatcattctattttgaaataatataattctattattgaatc	-	-	-	-	-	-	-	-	Genic	atpI	B
21	BB_INDEL-21	14044	-	-	-	-	aaacgaat	aaacgaat	aaacgaat	aaacgaat	-	-	-	-	-	-	-	-	Genic	atpI	B
22	BB_INDEL-22	14862	c	c	c	c	-	-	-	-	c	c	c	c	cc	cc	cc	cc	Genic	rps2	B
23	BB_INDEL-23	15848	-	-	-	-	acctgggattg	acctgggattg	acctgggattg	acctgggattg	-	-	-	-	-	-	-	-	Genic	rpoC2	B
24	BB_INDEL-24	16010	-	-	-	-	tttgaa	tttgaa	tttgaa	tttgaa	-	-	-	-	-	-	-	-	Genic	rpoC2	B
25	BB_INDEL-25	18365	-	-	-	-	ctcttt	ctcttt	ctcttt	ctcttt	-	-	-	-	-	-	-	-	Genic	rpoC2	B
26	BB_INDEL-26	20227	-	-	-	-	tgcgtagaa	tgcgtagaa	tgcgtagaa	tgcgtagaa	-	-	-	-	-	-	-	-	Genic	rpoC1	B
27	BB_INDEL-27	22023	-	-	-	-	t	t	t	t	-	-	-	-	-	-	-	-	Genic	rpoC1	B
28	BB_INDEL-28	22072	-	-	-	-	a	a	a	a	-	-	-	-	-	-	-	-	Genic	rpoC1	B
29	BB_INDEL-29	22150	-	-	-	-	taattcttc	taattcttc	taattcttc	taattcttc	-	-	-	-	-	-	-	-	Genic	rpoC1	B
30	BB_INDEL-30	22493	a	a	a	a	-	-	-	-	a	a	a	a	a	a	a	a	Genic	rpoC1	B
31	BB_INDEL-31	26605	t	t	t	t	-	-	-	-	tt	tt	tt	tt	tt	tt	tt	tt	Inter-genic	rpoB-trnC-GCA	B
32	BB_INDEL-32	26842	tg	tg	tg	tg	-	-	-	-	tg	tg	tg	tg	tg	tg	tg	tg	Inter-genic	rpoB-trnC-GCA	B
33	BB_INDEL-33	26970	g	g	g	g	-	-	-	-	g	g	g	g	g	g	g	g	Inter-genic	rpoB-trnC-GCA	B
34	BB_INDEL-34	27002	-	-	-	-	tttgaa	tttgaa	tttgaa	tttgaa	-	-	-	-	-	-	-	-	Genic	rpoB-trnC-GCA	B
35	BB_INDEL-35	27036	(ta)5	(ta)5	(ta)5	(ta)5	(ta)3	(ta)3	(ta)3	(ta)3	(ta)5	(ta)5	(ta)5	(ta)5	(ta)7	(ta)7	(ta)7	(ta)7	Genic	rpoB-trnC-GCA	B
36	BB_INDEL-36	27098	tgctg	tgctg	tgctg	tgctg	-	-	-	-	tgctg	tgctg	tgctg	tgctg	tgctg	tgctg	tgctg	tgctg	Genic	trnC-GCA	B
37	BB_INDEL-37	27351	-	-	-	-	ttctaa	ttctaa	ttctaa	ttctaa	-	-	-	-	-	-	-	-	Genic	trnC-GCA	B
38	BB_INDEL-38	27387	-	-	-	-	a	a	a	a	-	-	-	-	-	-	-	-	Genic	trnC-GCA	B
39	BB_INDEL-39	27479	tatattttgtgactg	tatattttgtgactg	tatattttgtgactg	tatattttgtgactg	-	-	-	-	tatattttgtgactg	tatattttgtgactg	tatattttgtgactg	tatattttgtgactg	tatattttgtgactg	tatattttgtgactg	tatattttgtgactg	tatattttgtgactg	Genic	trnC-GCA	B
40	BB_INDEL-40	27527	-	-	-	-	gattttcagt	gattttcagt	gattttcagt	gattttcagt	-	-	-	-	-	-	-	-	Genic	trnC-GCA	B
41	BB_INDEL-41	27995	a	a	a	a	-	-	-	-	a	a	a	a	a	a	a	a	Inter-genic	petN-psbM	B
42	BB_INDEL-42	28136	-	-	-	-	tatct	tatct	tatct	tatct	-	-	-	-	-	-	-	-	Inter-genic	petN-psbM	B
43	BB_INDEL-43	28676	a	a	a	a	-	-	-	-	a	a	a	a	a	a	a	a	Inter-genic	psbM-trnD-GUC	B
44	BB_INDEL-44	28696	-	-	-	-	ta	ta	ta	ta	-	-	-	-	-	-	-	-	Inter-genic	psbM-trnD-GUC	B
45	BB_INDEL-45	29327	-	-	-	-	tactt	tactt	tactt	tactt	-	-	-	-	-	-	-	-	Inter-genic	psbM-trnD-GUC	B
46	BB_INDEL-46	29547	aa	aa	aa	aa	-	-	-	-	a	a	a	a	a	a	a	a	Inter-genic	TRND-GUC-TRNY-GUA	B
47	BB_INDEL-47	30331	-	-	-	-	ttta	ttta	ttta	ttta	-	-	-	-	-	-	-	-	Inter-genic	TRNE-UUC-TRNT-GGU	B
48	BB_INDEL-48	30517	-	-	-	-	t	t	t	t	-	-	-	-	-	-	-	-	Inter-genic	TRNE-UUC-TRNT-GGU	B
49	BB_INDEL-49	30967	a	a	a	a	-	-	-	-	a	a	a	a	a	a	a	a	Inter-genic	TRNT-GGU-psbD	B
50	BB_INDEL-50	31095	aataaaaaag	aataaaaaag	aataaaaaag	aataaaaaag	-	-	-	-	aataaaaaag	aataaaaaag	aataaaaaag	aataaaaaag	aataaaaaag	aataaaaaag	aataaaaaag	aataaaaaag	Inter-genic	TRNT-GGU-psbD	B
51	BB_INDEL-51	31208	catct	catct	catct	catct	-	-	-	-	catct	catct	catct	catct	catct	catct	catct	catct	Inter-genic	TRNT-GGU-psbD	B
52	BB_INDEL-52	31786	-	-	-	-	t	t	t	t	-	-	-	-	-	-	-	-	Inter-genic	TRNT-GGU-psbD	B
53	BB_INDEL-53	31870	-	-	-	-	at	at	at	at	-	-	-	-	-	-	-	-	Genic	psbD	B
54	BB_INDEL-54	35202	t	t	t	t	-	-	-	-	t	t	t	t	t	t	t	t	Inter-genic	psbZ-TRNG-GCC	B
55	BB_INDEL-55	35896	a	a	a	a	-	-	-	-	a	a	a	a	c	c	c	c	Inter-genic	TRNFM-CAU-rps14	B
56	BB_INDEL-56	36079	atagaatataatattttatggaa	atagaatataatattttatggaa	atagaatataatattttatggaa	atagaatataatattttatggaa	-	-	-	-	atagaatataatattttatggaa	atagaatataatattttatggaa	atagaatataatattttatggaa	atagaatataatattttatggaa	atagaaatagaatataatattttatggaa	atagaaatagaatataatattttatggaa	atagaaatagaatataatattttatggaa	atagaaatagaatataatattttatggaa	Genic	rps14	B
57	BB_INDEL-57	36500	-	-	-	-	atgactagtt	atgactagtt	atgactagtt	atgactagtt	-	-	-	-	-	-	-	-	Genic	psaB	B
58	BB_INDEL-58	42007	-	-	-	-	ggtatt	ggtatt	ggtatt	ggtatt	-	-	-	-	-	-	-	-	Genic	ycf3	B
59	BB_INDEL-59	42021	t	t	t	t	-	-	-	-	t	t	t	t	t	t	t	t	Genic	ycf3	B
60	BB_INDEL-60	42209	-	-	-	-	tattttaatag	tattttaatag	tattttaatag	tattttaatag	-	-	-	-	-	-	-	-	Genic	ycf3	B
61	BB_INDEL-61	42369	-	-	-	-	aa	aa	aa	aa	-	-	-	-	-	-	-	-	Genic	ycf3	B
62	BB_INDEL-62	42418	c	c	c	c	-	-	-	-	c	c	c	c	c	c	c	c	Genic	ycf3	B
63	BB_INDEL-63	42448	t	t	t	t	-	-	-	-	t	t	t	t	t	t	t	t	Genic	ycf3	B
64	BB_INDEL-64	42836	ttgaatgagatttcttatagatattcattcggtttttc	ttgaatgagatttcttatagatattcattcggtttttc	ttgaatgagatttcttatagatattcattcggtttttc	ttgaatgagatttcttatagatattcattcggtttttc	-	-	-	-	ttgaatgagatttcttatagatattcattcggtttttc	ttgaatgagatttcttatagatattcattcggtttttc	ttgaatgagatttcttatagatattcattcggtttttc	ttgaatgagatttcttatagatattcattcggtttttc	ttgaatgagatttcttatagatattcattcggtttttc	ttgaatgagatttcttatagatattcattcggtttttc	ttgaatgagatttcttatagatattcattcggtttttc	ttgaatgagatttcttatagatattcattcggtttttc	Genic	ycf3	B
65	BB_INDEL-65	43793	atatgg	atatgg	atatgg	atatgg	-	-	-	-	atatgg	atatgg	atatgg	atatgg	atatgg	atatgg	atatgg	atatgg	Inter-genic	ycf3-TRNS-GGA	B
66	BB_INDEL-66	43886	-	-	-	-	a	a	a	a	-	-	-	-	-	-	-	-	Genic	TRNS-GGA	B
67	BB_INDEL-67	44935	-	-	-	-	caaata	caaata	caaata	caaata	-	-	-	-	-	-	-	-	Inter-genic	rps4-TRNT-UGU	B
68	BB_INDEL-68	46007	c	c	c	c	-	-	-	-	c	c	c	c	c	c	c	c	Inter-genic	trnT-UGU-trnL-UAA	B
69	BB_INDEL-69	46085	gtgaaagaa	gtgaaagaa	gtgaaagaa	gtgaaagaa	-	-	-	-	gtgaaagaa	gtgaaagaa	gtgaaagaa	gtgaaagaa	gtgaaagaa	gtgaaagaa	gtgaaagaa	gtgaaagaa	Inter-genic	trnT-UGU-trnL-UAA	B
70	BB_INDEL-70	46530	g	g	g	g	-	-	-	-	g	g	g	g	g	g	g	g	Inter-genic	trnL-UAA-trnF-GAA	B
71	BB_INDEL-71	46567	-	-	-	-	attat	attat	attat	attat	-	-	-	-	-	-	-	-	Inter-genic	trnL-UAA-trnF-GAA	B
72	BB_INDEL-72	48538	-	-	-	-	aat	aat	aat	aat	-	-	-	-	-	-	-	-	Genic	ndhK	B
73	BB_INDEL-73	50314	-	-	-	-	tgaatta	tgaatta	tgaatta	tgaatta	-	-	-	-	-	-	-	-	Genic	trnV-UAC	B
74	BB_INDEL-74	50584	t	t	t	t	-	-	-	-	t	t	t	t	t	t	t	t	Inter-genic	trnV-UAC-TRNM-CAU	B
75	BB_INDEL-75	50883	-	-	-	-	aaaaaatccagtaagactttaccatacccatcttaatttagtattagatagatttcatttgggttgaatttaattagatttctgtttttatctttaaacagggccgtgtcagaaaaaaagtaaccaagattgagtggggatacaaaaaaagaaagtcttatgaactttttgattgtagcccgcgaacgaggaaaatttatata	aaaaaatccagtaagactttaccatacccatcttaatttagtattagatagatttcatttgggttgaatttaattagatttctgtttttatctttaaacagggccgtgtcagaaaaaaagtaaccaagattgagtggggatacaaaaaaagaaagtcttatgaactttttgattgtagcccgcgaacgaggaaaatttatata	aaaaaatccagtaagactttaccatacccatcttaatttagtattagatagatttcatttgggttgaatttaattagatttctgtttttatctttaaacagggccgtgtcagaaaaaaagtaaccaagattgagtggggatacaaaaaaagaaagtcttatgaactttttgattgtagcccgcgaacgaggaaaatttatata	aaaaaatccagtaagactttaccatacccatcttaatttagtattagatagatttcatttgggttgaatttaattagatttctgtttttatctttaaacagggccgtgtcagaaaaaaagtaaccaagattgagtggggatacaaaaaaagaaagtcttatgaactttttgattgtagcccgcgaacgaggaaaatttatata	-	-	-	-	-	-	-	-	Inter-genic	TRNM-CAU-atpE	B
76	BB_INDEL-76	50941	-	-	-	-	t	t	t	t	-	-	-	-	-	-	-	-	Genic	atpE	B
77	BB_INDEL-77	51357	-	-	-	-	a	a	a	a	-	-	-	-	-	-	-	-	Genic	atpE	B
78	BB_INDEL-78	54305	a	a	a	a	-	-	-	-	a	a	a	a	a	a	a	a	Genic	rbcL	B
79	BB_INDEL-79	54572	c	c	c	c	-	-	-	-	c	c	c	c	cc	cc	cc	cc	Genic	rbcL	B
80	BB_INDEL-80	56440	-	-	-	-	ga	ga	ga	ga	-	-	-	-	-	-	-	-	Genic	accD	B
81	BB_INDEL-81	56463	ttt	ttt	ttt	ttt	-	-	-	-	ttt	ttt	ttt	ttt	tag	ttt	ttt	ttt	Genic	accD	B
82	BB_INDEL-82	56548	a	a	a	a	-	-	-	-	a	a	a	a	aa	aaa	aa	aa	Genic	accD	B
83	BB_INDEL-83	56745	t	t	t	t	-	-	-	-	t	t	t	t	tt	tt	tt	tt	Genic	accD	B
84	BB_INDEL-84	56824	-	-	-	-	ga	ga	ga	ga	-	-	-	-	-	-	-	-	Genic	accD	B
85	BB_INDEL-85	56920	-	-	-	-	ttactta	ttactta	ttactta	ttactta	-	-	-	-	-	-	-	-	Genic	accD	B
86	BB_INDEL-86	56934	ttagcaa	ttagcaa	ttagcaa	ttagcaa	-	-	-	-	ttagcaa	ttagcaa	ttagcaa	ttagcaa	ttagcaa	ttagcaa	ttagcaa	ttagcaa	Genic	accD	B
87	BB_INDEL-87	56993	ttt	ttt	ttt	tt	-	-	-	-	tt	tt	tt	tt	t	t	t	t	Genic	accD	B
88	BB_INDEL-88	58598	attc	attc	attc	attc	-	-	-	-	atgc	atgc	atgc	atgc	attc	attc	attc	attc	Genic	ycf4	B
89	BB_INDEL-89	58869	-	-	-	-	ttcaaattttat	ttcaaattttat	ttcaaattttat	ttcaaattttat	-	-	-	-	-	-	-	-	Genic	ycf4	B
90	BB_INDEL-90	58940	-	-	-	-	gaagtagaagta	gaagtagaagta	gaagtagaagta	gaagtagaagta	-	-	-	-	-	-	-	-	Genic	ycf4	B
91	BB_INDEL-91	59553	a	a	a	a	-	-	-	-	a	a	a	a	a	a	a	a	Genic	cemA	B
92	BB_INDEL-92	60514	-	-	-	-	ttgt	tttgt	ttgt	tttgt	-	-	-	-	-	-	-	-	Genic	petA	B
93	BB_INDEL-93	60711	-	-	-	-	tgtattctttctagattcaatatttc	tgtattctttctagattcaatatttc	tgtattctttctagattcaatatttc	tgtattctttctagattcaatatttc	-	-	-	-	-	-	-	-	Genic	petA	B
94	BB_INDEL-94	60800	-	-	-	-	ataggctcaatagattctattcga	ataggctcaatagattctattcga	ataggctcaatagattctattcga	ataggctcaatagattctattcga	-	-	-	-	-	-	-	-	Genic	petA	B
95	BB_INDEL-95	63121	t	t	t	t	-	-	-	-	ttttttctaattgaaattgatagaatgtatcaataatcaagagtt	ttttttctaattgaaattgatagaatgtatcaataatcaagagtt	ttttttctaattgaaattgatagaatgtatcaataatcaagagtt	ttttttctaattgaaattgatagaatgtatcaataatcaagagtt	t	t	t	t	Genic	psbE	B
96	BB_INDEL-96	63193	-	-	-	-	aa	aa	aa	aa	-	-	-	-	-	-	-	-	Inter-genic	psbE-petL	B
97	BB_INDEL-97	63411	ctatattaat	ctatattaat	ctatattaat	ctatattaat	-	-	-	-	ctatattaat	ctatattaat	ctatattaat	ctatattaat	ctatattaat	ctatattaat	ctatattaat	ctatattaat	Inter-genic	psbE-petL	B
98	BB_INDEL-98	63508	-	-	-	-	atgaaatactaactaa	atgaaatactaactaa	atgaaatactaactaa	atgaaatactaactaa	-	-	-	-	-	-	-	-	Inter-genic	psbE-petL	B
100	BB_INDEL-99	67413	a	a	a	a	-	-	-	-	a	a	a	a	a	a	a	a	Genic	rpl20	B
101	BB_INDEL-100	67460	tt	tt	tt	tt	-	-	-	-	cttt	cttt	cttt	cttt	t	t	t	t	Genic	rpl20	B
34	BB_INDEL-101	67575	-	-	-	-	taaaaaca	taaaaaca	taaaaaca	taaaaaca	-	-	-	-	-	-	-	-	Genic	rpl20	B
102	BB_INDEL-102	68099	atgaga	atgaga	atgaga	atgaga	-	-	-	-	atgaga	atgaga	atgaga	atgaga	atgaga	atgaga	atgaga	atgaga	Inter-genic	rpl20-rps12	B
103	BB_INDEL-103	68601	-	-	-	-	caatt	caatt	caatt	caatt	-	-	-	-	-	-	-	-	Inter-genic	rps12-clpP	B
104	BB_INDEL-104	68697	aaaaa	aaaaa	aaaaa	aaaaa	-	-	-	-	aaaa	aaaa	aaaa	aaaa	a	a	a	a	Inter-genic	rps12-clpP	B
105	BB_INDEL-105	68832	a	a	a	a	-	-	-	-	a	a	a	a	a	a	a	a	Genic	clpP	B
106	BB_INDEL-106	69333	a	a	a	a	-	-	-	-	a	a	a	a	aa	aa	aa	aa	Genic	clpP	B
107	BB_INDEL-107	69445	a	a	a	aa	-	-	-	-	a	a	a	a	a	a	a	a	Genic	clpP	B
108	BB_INDEL-108	69903	-	-	-	-	g	g	g	g	-	-	-	-	-	-	-	-	Genic	clpP	B
109	BB_INDEL-109	69952	ga	ga	ga	ga	-	-	-	-	ga	ga	ga	ga	ga	ga	ga	ga	Genic	clpP	B
110	BB_INDEL-110	70218	-	-	-	-	tattttttt	tattttttt	tattttttt	tattttttt	-	-	-	-	-	-	-	-	Genic	clpP	B
111	BB_INDEL-111	70593	-	-	-	-	a	a	aa	a	-	-	-	-	-	-	-	-	Genic	clpP	B
112	BB_INDEL-112	70685	tcctt	tcctt	tcctt	tcctt	-	-	-	-	tcctt	tcctt	tcctt	tcctt	tcctt	tcctt	tcctt	tcctt	Genic	clpP	B
113	BB_INDEL-113	70714	-	-	-	-	gttct	gttct	gttct	gttct	-	-	-	-	-	-	-	-	Genic	clpP	B
114	BB_INDEL-114	71095	-	-	-	-	t	t	t	t	-	-	-	-	-	-	-	-	Inter-genic	clpP-psbB	B
115	BB_INDEL-115	71621	ttta	ttta	ttta	ttta	-	-	-	-	ttta	ttta	ttta	ttta	ttta	ttta	ttta	ttta	Genic	psbB	B
116	BB_INDEL-116	71701	t	t	t	t	-	-	-	-	t	t	t	t	t	t	t	t	Genic	psbB	B
117	BB_INDEL-117	71877	tttt	tttt	tttt	tttt	-	-	-	-	tttt	tttt	tttt	tttt	ttttt	ttttt	ttttt	ttttt	Genic	psbB	B
118	BB_INDEL-118	72011	g	g	g	g	-	-	-	-	g	g	g	g	g	g	g	g	Genic	psbB	B
119	BB_INDEL-119	72036	-	-	-	-	gt	gt	gt	gt	-	-	-	-	-	-	-	-	Genic	psbB	B
120	BB_INDEL-120	72061	tgatatcata	tgatatcata	tgatatcata	tgatatcata	-	-	-	-	tgatatcata	tgatatcata	tgatatcata	tgatatcata	tgatatcata	tgatatcata	tgatatcata	tgatatcata	Genic	psbB	B
121	BB_INDEL-121	75355	-	-	-	-	aaag	aaag	aaag	aaag	-	-	-	-	-	-	-	-	Inter-genic	petB-petD	B
122	BB_INDEL-122	76057	-	-	-	-	aaaga	aaaga	aaaga	aaaga	-	-	-	-	-	-	-	-	Genic	petD	B
123	BB_INDEL-123	76938	-	-	-	-	atatttttaattattca	atatttttaattattca	atatttttaattattcaatatttttaattattca	atatttttaattattca	-	-	-	-	-	-	-	-	Genic	rpoA	B
124	BB_INDEL-124	77342	gattaagg	gattaagg	gattaagg	gattaagg	-	-	-	-	gattaagg	gattaagg	gattaagg	gattaagg	gattaagg	gattaagg	gattaagg	gattaagg	Genic	rpoA	B
125	BB_INDEL-125	78420	a	a	a	a	-	-	-	-	a	a	a	a	a	a	a	a	Genic	rpl36	B
126	BB_INDEL-126	80585	-	-	-	-	t	t	t	t	-	-	-	-	-	-	-	-	Genic	rpl16	B
127	BB_INDEL-127	80625	t	t	t	t	-	-	-	-	t	t	t	t	t	t	t	t	Genic	rpl16	B
128	BB_INDEL-128	82300	aaatgagaaat	aaatgagaaat	aaatgagaaat	at	-	-	-	-	aaatgagaaat	aaatgagaaat	aaatgagaaat	aaatgagaaat	aaatgagaaat	aaatgagaaat	aaatgagaaat	aaatgagaaat	Genic	rps3	B
129	BB_INDEL-129	82416	tatt	tatt	tatt	tatt	-	-	-	-	tatt	tatt	tatt	tatt	tat	tat	tatt	tat	Genic	rps3	B
130	BB_INDEL-130	82681	tttaag	tttaag	tttaag	tttaag	-	-	-	-	tttaag	tttaag	tttaag	tttaag	tttaag	tttaag	tttaag	tttaag	Genic	rpl22	B
131	BB_INDEL-131	82720	aaatcag	aaatcag	aaatcag	aaatcag	-	-	-	-	aaatcag	aaatcag	aaatcag	aaatcag	aaatcag	aaatcag	aaatcag	aaatcag	Genic	rpl22	B
132	BB_INDEL-132	85044	t	t	t	t	-	-	-	-	t	t	t	t	tt	tt	tt	tt	Genic	rpl23	B
133	BB_INDEL-133	100126	ttt	ttt	ttt	ttt	-	-	-	-	tt	tt	tt	tt	tt	tt	tt	tt	Genic	rrn16	B
134	BB_INDEL-134	109305	tttagatatatatatctattatatc	tttagatatatatatctattatatc	tttagatatatatatctattatatc	tttagatatatatatctattatatc	-	-	-	-	tttagatatatatatctattatatc	tttagatatatatatctattatatc	tttagatatatatatctattatatc	tttagatatatatatctattatatc	tttagatatatatatctattatatc	tttagatatatatatctattatatc	tttagatatatatatctattatatc	tttagatatatatatctattatatc	Genic	ycf1	B
135	BB_INDEL-135	109334	-	-	-	-	t	t	t	t	-	-	-	-	-	-	-	-	Genic	ycf1	B
136	BB_INDEL-136	113509	-	-	-	-	t	t	t	t	-	-	-	-	-	-	-	-	Genic	ccsA	B
137	BB_INDEL-137	113808	-	-	-	-	aaactttacctaaat	aaactttacctaaat	aaactttacctaaat	aaactttacctaaat	-	-	-	-	-	-	-	-	Genic	ccsA	B
138	BB_INDEL-138	114813	-	-	-	-	taataa	taataa	taataa	taataa	-	-	-	-	-	-	-	-	Genic	ndhD	B
139	BB_INDEL-139	114835	-	-	-	-	tt	tt	ttt	tt	-	-	-	-	-	-	-	-	Genic	ndhD	B
140	BB_INDEL-140	116343	-	-	-	-	aaaaatagcatctatatc	aaaaatagcatctatatc	aaaaatagcatctatatc	aaaaatagcatctatatc	-	-	-	-	-	-	-	-	Genic	psaC	B
141	BB_INDEL-141	118071	-	-	-	-	a	a	a	a	-	-	-	-	-	-	-	-	Inter-genic	ndhG-ndhI	B
142	BB_INDEL-142	119126	-	-	-	-	tc	tc	tc	tc	-	-	-	-	-	-	-	-	Genic	ndhA	B
143	BB_INDEL-143	119974	caag	caag	caag	caag	-	-	-	-	caag	caag	caag	caag	caag	caag	caag	caag	Genic	ndhA	B
144	BB_INDEL-144	120079	-	-	-	-	ctctttctataata	ctctttctataata	ctctttctataata	ctctttctataata	-	-	-	-	-	-	-	-	Genic	ndhA	B
145	BB_INDEL-145	121747	aa	aa	aa	aa	-	-	-	-	aaa	aaa	aaa	aaa	aa	a	aa	aa	Genic	ndhH	B
146	BB_INDEL-146	121886	tg	tg	tg	tg	-	-	-	-	tg	tg	tg	tg	tg	tg	tg	tg	Genic	ndhH	B
147	BB_INDEL-147	122017	atgtat	atgtat	atgtat	atgtat	-	-	-	-	atgtat	atgtat	atgtat	atgtat	atgtat	atgtat	atgtat	atgtat	Genic	ndhH	B
148	BB_INDEL-148	122176	ac	ac	ac	ac	-	-	-	-	ac	ac	ac	ac	ac	ac	ac	ac	Inter-genic	ndhH-rps15	B
149	BB_INDEL-149	122253	-	-	-	-	attaag	attaag	attaag	attaag	-	-	-	-	-	-	-	-	Genic	rps15	B
150	BB_INDEL-150	122311	tt	tt	tt	tt	-	-	-	-	tttt	tttt	tttt	tttt	tt	tt	tt	tt	Genic	rps15	B
151	BB_INDEL-151	124602	-	-	-	-	aaaat	aaaat	aaaat	aaaat	-	-	-	-	-	-	-	-	Genic	ycf1	B
152	BB_INDEL-152	124642	-	-	-	-	ttttt	ttttt	ttttt	ttttt	-	-	-	-	-	-	-	-	Genic	ycf1	B
153	BB_INDEL-153	125735	taa	taa	taa	taa	-	-	-	-	taa	taa	taa	taa	taa	taa	taa	taa	Genic	ycf1	B
154	BB_INDEL-154	126319	tgttta	tgttta	tgttta	tgttta	-	-	-	-	tgttta	tgttta	tgttta	tgttta	tgttta	tgttta	tgttta	tgttta	Genic	ycf1	B
155	BB_INDEL-155	126819	-	-	-	-	aaa	aaa	aaa	aaa	-	-	-	-	-	-	-	-	Genic	ycf1	B
156	BB_INDEL-156	127086	tttttc	tttttc	tttttc	tttttc	-	-	-	-	tttttc	tttttc	tttttc	tttttc	tttttc	tttttc	tttttc	tttttc	Genic	ycf1	B
157	BB_INDEL-157	131007	-	-	-	-	a	a	a	a	-	-	-	-	-	-	-	-	Genic	rrn23	B
158	BB_INDEL-158	131064	agatataatagatatatatatctaa	agatataatagatatatatatctaa	agatataatagatatatatatctaa	agatataatagatatatatatctaa	-	-	-	-	agatataatagatatatatatctaa	agatataatagatatatatatctaa	agatataatagatatatatatctaa	agatataatagatatatatatctaa	agatataatagatatatatatctaa	agatataatagatatatatatctaa	agatataatagatatatatatctaa	agatataatagatatatatatctaa	Genic	rrn23	B
159	BB_INDEL-159	140214	aaa	aaa	aaa	aaa	-	-	-	-	aa	aa	aa	aa	aa	aa	aa	aa	Inter-genic	rps7-ndhB	B
1	CC_INDEL-1	1725	a	a	a	a	a	a	a	a	-	-	-	-	a	a	a	a	Inter-genic	trnK-UUU-matK	C
2	CC_INDEL-2	4760	tatattaatatatt	tatattaatatatt	tatattaatatatt	tatattaatatatt	tatattaatatata	tatattaatatata	tatattaatatata	tatattaatatata	-	-	-	-	tatattaatatatt	tatattaatatatt	tatattaatatatt	tatattaatatatt	Inter-genic	trnK-UUU-rps16	C
3	CC_INDEL-3	6817	attttt	attttt	attttt	attttt	attttt	attttt	attttt	attttt	-	-	-	-	attttt	attttt	attttt	attttt	Inter-genic	rps16-trnQ-UUG	C
4	CC_INDEL-4	7806	-	-	-	-	-	-	-	-	tttaaatagtgga	tttaaatagtgga	tttaaatagtgga	tttaaatagtgga	-	-	-	-	Inter-genic	trnS-GCU-trnG-UCC	C
5	CC_INDEL-5	8054	t	t	t	t	t	t	t	t	-	-	-	-	t	t	t	t	Inter-genic	trnS-GCU-trnG-UCC	C
6	CC_INDEL-6	8098	tata	tata	tata	tata	tattata	tattata	tattata	tattata	-	-	-	-	tata	tata	tata	tata	Inter-genic	trnS-GCU-trnG-UCC	C
7	CC_INDEL-7	8607	t	t	tt	t	t	t	t	t	-	-	-	-	tt	t	tt	tt	Genic	trnG-UCC	C
8	CC_INDEL-8	13950	-	-	-	-	-	-	-	-	a	a	a	a	-	-	-	-	Genic	atpI	C
9	CC_INDEL-9	27511	-	-	-	-	-	-	-	-	a	a	a	a	-	-	-	-	Genic	trnC-GCA	C
10	CC_INDEL-10	29048	-	-	-	-	-	-	-	-	t	t	t	t	-	-	-	-	Inter-genic	psbM-trnD-GUC	C
11	CC_INDEL-11	36183	taaatatatatatatttat	taaatatatatatatttat	taaatatatatatatttat	taaatatatatatatttat	atatatataaat	atatatataaat	atatatataaat	atatatataaat	-	-	-	-	taaatatatatatatttat	taaatatatatatatttat	taaatatatatatatttat	taaatatatatatatttat	Genic	rps14	C
12	CC_INDEL-12	36481	-	-	-	-	-	-	-	-	tatta	tatta	tatta	tatta	-	-	-	-	Genic	psaB	C
13	CC_INDEL-13	36766	tac	tac	tac	tac	tac	tac	tac	tac	-	-	-	-	tac	tac	tac	tac	Genic	psaB	C
14	CC_INDEL-14	43387	t	t	t	tt	ttt	ttt	ttt	ttt	-	-	-	-	ttttttt	tttttt	ttttttt	ttttttt	Genic	ycf3	C
15	CC_INDEL-15	45918	-	-	-	-	-	-	-	-	g	g	g	g	-	-	-	-	Inter-genic	trnT-UGU-trnL-UAA	C
16	CC_INDEL-16	46959	aaata	aaata	aaata	aaata	aaata	aaata	aaata	aaata	-	-	-	-	aaata	aaata	aaata	aaata	Inter-genic	trnF-GAA-ndhJ	C
17	CC_INDEL-17	66780	-	-	-	-	-	-	-	-	a	a	a	a	-	-	-	-	Genic	rps18	C
18	CC_INDEL-18	68780	t	t	t	t	t	t	t	t	-	-	-	-	t	t	t	t	Genic	clpP	C
19	CC_INDEL-19	69406	-	-	-	-	-	-	-	-	ttgcc	ttgcc	ttgcc	ttgcc	-	-	-	-	Genic	clpP	C
20	CC_INDEL-20	72651	-	-	-	-	-	-	-	-	act	act	act	act	-	-	-	-	Genic	psbB	C
21	CC_INDEL-21	80654	c	c	c	c	ccc	ccc	ccc	ccc	-	-	-	-	c	c	c	c	Genic	rpl16	C
22	CC_INDEL-22	81320	-	-	-	-	-	-	-	-	t	t	t	t	-	-	-	-	Genic	rpl16	C
23	CC_INDEL-23	99950	tttctttattttccctctct	tttctttattttccctctct	tttctttattttccctctct	tttctttattttccctctct	tttctttattttccctctct	tttctttattttccctctct	tttctttattttccctctct	tttctttattttccctctct	-	-	-	-	tttctttattttccctctct	tttctttattttccctctct	tttctttattttccctctct	tttctttattttccctctct	Genic	rrn16	C
24	CC_INDEL-24	122289	-	-	-	-	-	-	-	-	ata	ata	ata	ata	-	-	-	-	Genic	rps15	C
25	CC_INDEL-25	124858	-	-	-	-	-	-	-	-	taatg	taatg	taatg	taatg	-	-	-	-	Genic	ycf1	C
26	CC_INDEL-26	126277	-	-	-	-	-	-	-	-	caaactgtagaatgaatagatttgtag	caaactgtagaatgaatagatttgtag	caaactgtagaatgaatagatttgtag	caaactgtagaatgaatagatttgtag	-	-	-	-	Genic	ycf1	C
27	CC_INDEL-27	140404	aaataaagaaaagagaggga	aaataaagaaaagagaggga	aaataaagaaaagagaggga	aaataaagaaaagagaggga	aaataaagaaaagagaggga	aaataaagaaaagagaggga	aaataaagaaaagagaggga	aaataaagaaaagagaggga	-	-	-	-	aaataaagaaaagagaggga	aaataaagaaaagagaggga	aaataaagaaaagagaggga	aaataaagaaaagagaggga	Genic	ndhB	C
1	RR_INDEL-1	4383	aaagaaaa	aaagaaaa	aaagaaaa	aaagaaaa	aaagaaaa	aaagaaaa	aaagaaaa	aaagaaaa	aaagaaaa	aaagaaaa	aaagaaaa	aaagaaaa	-	-	-	-	Inter-genic	trnK-UUU-rps16	R
2	RR_INDEL-2	4998	-	-	-	-	-	-	-	-	-	-	-	-	gaaa	gaaa	gaaa	gaaa	Genic	rps16	R
3	RR_INDEL-3	6513	-	-	-	-	-	-	-	-	-	-	-	-	a	a	a	a	Genic	TRNQ-UUG	R
4	RR_INDEL-4	7086	t	t	t	t	t	t	t	t	t	t	t	t	-	-	-	-	Inter-genic	trnQ-UUG-psbK	R
5	RR_INDEL-5	8167	ataaaaaatataat	ataaaaaatataat	ataaaaaatataat	ataaaaaatataat	atataaaatatata	atataaaatatata	atataaaatatata	atataaaatatata	atatatattatata	atatatattatata	atatatattatata	atatatattatata	-	-	-	-	Inter-genic	trnS-GCU-trnG-UCC	R
6	RR_INDEL-6	9891	atatatag	atatatag	atatatag	atatatag	atatatat	atatatat	atatatat	atatatat	atatatag	atatatag	atatatag	atatatag	-	-	-	-	Genic	atpA	R
7	RR_INDEL-7	12850	-	-	-	-	-	-	-	-	-	-	-	-	tttt	tt	ttt	ttt	Inter-genic	atpF-atpH	R
8	RR_INDEL-8	13759	-	-	-	-	-	-	-	-	-	-	-	-	at	at	at	at	Genic	atpI	R
9	RR_INDEL-9	26746	-	-	-	-	-	-	-	-	-	-	-	-	aaa	aaa	aaa	aaa	Inter-genic	rpoB-trnC-GCA	R
10	RR_INDEL-10	27080	-	-	-	-	-	-	-	-	-	-	-	-	a	a	a	a	Genic	trnC-GCA	R
11	RR_INDEL-11	27660	aa	aa	aa	aa	aa	aa	aa	aa	aa	aa	aa	aa	-	-	-	-	Genic	trnC-GCA	R
12	RR_INDEL-12	28475	c	c	c	c	t	t	t	t	c	c	c	c	-	-	-	-	Inter-genic	psbM-trnD-GUC	R
13	RR_INDEL-13	28501	tgttt	tgttt	tgttt	tgttt	ttttt	ttttt	ttttt	ttttt	tgttt	tgttt	tgttt	tgttt	-	-	-	-	Inter-genic	psbM-trnD-GUC	R
14	RR_INDEL-14	28884	-	-	-	-	-	-	-	-	-	-	-	-	t	t	t	t	Inter-genic	psbM-trnD-GUC	R
15	RR_INDEL-15	30005	-	-	-	-	-	-	-	-	-	-	-	-	a	aa	a	a	Genic	trnD-GUC	R
16	RR_INDEL-16	30041	ta	ta	ta	ta	tttt	tttt	tttt	tttt	ta	ta	ta	ta	-	-	-	-	Genic	trnD-GUC	R
17	RR_INDEL-17	31016	aaa	aaa	aaa	aaa	aa	aa	aa	aa	aaaa	aaaa	aaaa	aaaa	-	-	-	-	Inter-genic	TRNT-GGU-psbD	R
18	RR_INDEL-18	31803	-	-	-	-	-	-	-	-	-	-	-	-	t	t	t	t	Genic	psbD	R
19	RR_INDEL-19	35128	a	a	a	a	a	a	a	a	a	a	a	a	-	-	-	-	Inter-genic	psbZ-TRNG-GCC	R
20	RR_INDEL-20	37200	-	-	-	-	-	-	-	-	-	-	-	-	tattattttaat	tattattttaat	tattattttaat	tattattttaat	Genic	psaB	R
21	RR_INDEL-21	42223	ag	ag	ag	ag	ag	ag	ag	ag	ag	ag	ag	ag	-	-	-	-	Genic	ycf3	R
22	RR_INDEL-22	44364	c	c	c	c	c	c	c	c	c	c	c	c	-	-	-	-	Genic	rps4	R
23	RR_INDEL-23	48287	(tcta)x5	(tcta)x5	(tcta)x5	(tcta)x5	(tcta)x1	(tcta)x1	(tcta)x1	(tcta)x1	(tcta)x5	(tcta)x5	(tcta)x5	(tcta)x5	(tcta)x3	(tcta)x3	(tcta)x3	(tcta)x3	Genic	ndhK	R
24	RR_INDEL-24	50414	-	-	-	-	-	-	-	-	-	-	-	-	ttaatcgaa	ttaatcgaa	ttaatcgaa	ttaatcgaa	Genic	trnV-UAC	R
25	RR_INDEL-25	50639	-	-	-	-	-	-	-	-	-	-	-	-	t	t	t	t	Inter-genic	trnV-UAC-TRNM-CAU	R
26	RR_INDEL-26	50911	atgaaaatg	atgaaaatg	atgaaaatg	atgaaaatg	attaaaatg	attaaaatg	attaaaatg	attaaaatg	atgaaaatg	atgaaaatg	atgaaaatg	atgaaaatg	-	-	-	-	Inter-genic	TRNM-CAU-atpE	R
27	RR_INDEL-27	51128	-	-	-	-	-	-	-	-	-	-	-	-	ttaagtaa	taagtaa	ttaagtaa	ttaagtaa	Genic	atpE	R
28	RR_INDEL-28	54351	-	-	-	-	-	-	-	-	-	-	-	-	aaccg	aaccg	aaccg	aaccg	Genic	rbcL	R
29	RR_INDEL-29	58887	-	-	-	-	-	-	-	-	-	-	-	-	t	t	t	t	Genic	ycf4	R
30	RR_INDEL-30	59624	-	-	-	-	-	-	-	-	-	-	-	-	atgtatttaattgtatgtatatagttatca	atgtatttaattgtatgtatatagttatca	atgtatttaattgtatgtatatagttatca	atgtatttaattgtatgtatatagttatca	Genic	cemA	R
31	RR_INDEL-31	60398	att	att	att	att	att	att	att	att	att	att	att	att	-	-	-	-	Genic	petA	R
32	RR_INDEL-32	66710	-	-	-	-	-	-	-	-	-	-	-	-	attttgt	attttgt	attttgt	attttgt	Genic	rps18	R
33	RR_INDEL-33	67519	aaa	aaa	aaa	aaa	a	a	a	a	aa	aa	aa	aa	-	-	-	-	Genic	rpl20	R
35	RR_INDEL-34	67744	g	g	g	g	t	t	t	t	g	g	g	g	-	-	-	-	Inter-genic	rpl20-rps12	R
36	RR_INDEL-35	70629	t	t	t	t	t	t	t	t	t	t	t	t	-	-	-	-	Genic	clpP	R
38	RR_INDEL-36	70773	gttttgta	gttttgta	gttttgta	gttttgta	attttgta	attttgta	attttgta	attttgta	gttttgta	gttttgta	gttttgta	gttttgta	-	-	-	-	Genic	clpP	R
39	RR_INDEL-37	70787	-	-	-	-	-	-	-	-	-	-	-	-	aaat	aaat	aaat	aaat	Genic	clpP	R
40	RR_INDEL-38	71781	t	t	t	t	g	g	g	g	t	t	t	t	-	-	-	-	Genic	psbB	R
42	RR_INDEL-39	71900	t	t	t	t	t	t	t	t	t	t	t	t	-	-	-	-	Genic	psbB	R
43	RR_INDEL-40	72494	-	-	-	-	-	-	-	-	-	-	-	-	t	t	t	t	Genic	psbB	R
44	RR_INDEL-41	72504	-	-	-	-	-	-	-	-	-	-	-	-	t	t	t	t	Genic	psbB	R
45	RR_INDEL-42	75413	-	-	-	-	-	-	-	-	-	-	-	-	t	a	t	t	Inter-genic	petB-petD	R
46	RR_INDEL-43	77406	caggattatgtttttagctattttttactaaaaaatagctaaaaacataaa	caggattatgtttttagctattttttactaaaaaatagctaaaaacataaa	caggattatgtttttagctattttttactaaaaaatagctaaaaacataaa	caggattatgtttttagctattttttactaaaaaatagctaaaaacataaa	caggattatgtttttagctatttttgagtaaaacatagctaaaaacg-aaa	caggattatgtttttagctatttttgagtaaaacatagctaaaaacg-aaa	caggattatgtttttagctatttttgagtaaaacatagctaaaaacg-aaa	caggattatgtttttagctatttttgagtaaaacatagctaaaaacg-aaa	caggattatgtttttagctattttttactaaaaaatagctaaaaacataaa	caggattatgtttttagctattttttactaaaaaatagctaaaaacataaa	caggattatgtttttagctattttttactaaaaaatagctaaaaacataaa	caggattatgtttttagctattttttactaaaaaatagctaaaaacataaa	-	-	-	-	Genic	rpoA	R
47	RR_INDEL-44	78432	-	-	-	-	-	-	-	-	-	-	-	-	t	t	t	t	Genic	rpl36	R
49	RR_INDEL-45	80072	-	-	-	-	-	-	-	-	-	-	-	-	tg	tg	tg	tg	Inter-genic	rpl14-rpl16	R
50	RR_INDEL-46	80437	c	c	c	c	c	c	c	c	c	c	c	c	-	-	-	-	Genic	rpl16	R
51	RR_INDEL-47	83480	-	-	-	-	-	-	-	-	-	-	-	-	tttttatttctt	tttttatttctt	tttttatttctt	tttttatttctt	Genic	rpl2	R
52	RR_INDEL-48	91612	tcatcgata	tcatcgata	tcatcgata	tcatcgata	tcatcgata	tcatcgata	tcatcgata	tcatcgata	tcatcgata	tcatcgata	tcatcgata	tcatcgata	-	-	-	-	Genic	ycf2	R
53	RR_INDEL-49	100411	-	-	-	-	-	-	-	-	-	-	-	-	tgttg	tgttg	tgttg	tgttg	Genic	rrn16	R
54	RR_INDEL-50	113456	a	a	a	t	t	t	t	t	a	a	a	a	-	-	-	-	Genic	ccsA	R
55	RR_INDEL-51	113614	a	a	a	a	aa	aa	aa	aa	a	a	a	a	-	-	-	-	Genic	ccsA	R
56	RR_INDEL-52	113690	-	-	-	-	-	-	-	-	-	-	-	-	aaaa	aaaa	aaaa	aaaa	Genic	ccsA	R
57	RR_INDEL-53	113924	-	-	-	-	-	-	-	-	-	-	-	-	tt	tt	tt	tt	Genic	ccsA	R
58	RR_INDEL-54	114387	-	-	-	-	-	-	-	-	-	-	-	-	a	a	a	a	Inter-genic	ccsA-ndhD	R
60	RR_INDEL-55	114547	-	-	-	-	-	-	-	-	-	-	-	-	at	at	at	at	Inter-genic	ccsA-ndhD	R
61	RR_INDEL-56	114586	aaaaa	aaaaa	aaaaa	aaaaa	aaat	aaat	aaat	aaat	aaaa	aaaa	aaaa	aaaa	-	-	-	-	Genic	ndhD	R
62	RR_INDEL-57	114998	agaaaaagc	agaaaaagc	agaaaaagc	agaaaaagc	agaaaaagc	agaaaaagc	agaaaaagc	agaaaaagc	agaaaaagc	agaaaaagc	agaaaaagc	agaaaaagc	-	-	-	-	Genic	ndhD	R
63	RR_INDEL-58	119014	-	-	-	-	-	-	-	-	-	-	-	-	t	t	t	t	Genic	ndhA	R
64	RR_INDEL-59	119190	-	-	-	-	-	-	-	-	-	-	-	-	atgg	atgg	atgg	atgg	Genic	ndhA	R
65	RR_INDEL-60	120115	-	-	-	-	-	-	-	-	-	-	-	-	ttttt	ttttttt	ttttt	ttttt	Genic	ndhA	R
66	RR_INDEL-61	124595	a	a	a	a	a	a	a	a	a	a	a	a	-	-	-	-	Genic	ycf1	R
68	RR_INDEL-62	125496	aaa	aaa	aaa	aaa	aaa	aaa	aaa	aaa	aaa	aaa	aaa	aaa	-	-	-	-	Genic	ycf1	R
69	RR_INDEL-63	126812	ttatttt	ttatttt	ttatttt	ttatttt	ttttatt	ttttatt	ttttatt	ttttatt	ttttttt	ttttttt	ttttttt	ttttttt	-	-	-	-	Genic	ycf1	R
70	RR_INDEL-64	139937	-	-	-	-	-	-	-	-	-	-	-	-	a	a	a	a	Genic	rps7	R
71	RR_INDEL-65	148734	atcgatgat	atcgatgat	atcgatgat	atcgatgat	atcgatgat	atcgatgat	atcgatgat	atcgatgat	atcgatgat	atcgatgat	atcgatgat	atcgatgat	-	-	-	-	Genic	ycf2	R

## Sheet: Table S4
Table S4. List of Intraspecies SNP and InDel Variations in A, B, R, AB, AC and BC Genomes Based on Complete Chloroplast Genomes.
Numbers in A genome	Type	Position (Aligned)	Region	locus	A_1	A_2	A_3	A_4		Numbers in B genome	Type	Position (Aligned)	Region	locus	B_1	B_2	B_3	B_4		Numbers in C genome	Type	Position (Aligned)	Region	locus	C_1	C_2	C_3	C_4		Numbers in R genome	Type	Position (Aligned)	Region	locus	R_1	R_2	R_3	R_4		Numbers	Genomes	Type	Position (Aligned)	Region	locus	S_1	S_2	S_3	S_4
1	SNP	84	Inter-genic	trnH-GUG-psbA	a	a	a	c		1	SNP	271	Inter-genic	trnH-GUG-psbA	a	a	a	t		1	SNP	271	Inter-genic	trnH-GUG-psbA	t	a	t	a		1	SNP	130	Inter-genic	trnH-GUG-psbA	g	a	g	g		1	AB	SNP	9225	genic	'trnG-UCC'	G	G	G	A
2	SNP	147	Inter-genic	trnH-GUG-psbA	a	a	a	c		2	SNP	272	Inter-genic	trnH-GUG-psbA	a	a	a	t		2	SNP	272	Inter-genic	trnH-GUG-psbA	g	a	g	a		2	SNP	271	Inter-genic	trnH-GUG-psbA	a	t	a	a		2	AB	SNP	43944	genic	'ycf3'	G	A	G	G
3	SNP	148	Inter-genic	trnH-GUG-psbA	a	a	a	c		3	SNP	273	Inter-genic	trnH-GUG-psbA	a	a	a	t		3	SNP	273	Inter-genic	trnH-GUG-psbA	t	c	t	c		3	SNP	272	Inter-genic	trnH-GUG-psbA	a	t	a	a		3	AB	SNP	55406	genic	'rbcL'	C	A	A	A
4	SNP	270	Inter-genic	trnH-GUG-psbA	a	a	a	c		4	SNP	274	Inter-genic	trnH-GUG-psbA	a	a	a	t		4	SNP	274	Inter-genic	trnH-GUG-psbA	t	a	t	a		4	SNP	273	Inter-genic	trnH-GUG-psbA	a	t	a	a		4	AB	SNP	126779	genic	'ycf1'	G	G	T	G
5	SNP	275	Inter-genic	trnH-GUG-psbA	t	t	t	g		5	SNP	1890	Inter-genic	trnK-UUU-matK	a	c	a	c		5	SNP	6428	Inter-genic	rps16-trnQ-UUG	t	c	c	c		5	SNP	274	Inter-genic	trnH-GUG-psbA	a	t	a	a		1	AB	Indel	9519	intergenic	'trnG-UCC'-'TRNR-UCU'	-	-	cttttta	-
6	SNP	3515	Genic	matK	a	a	a	t		6	SNP	2084	Genic	matK	c	c	t	c		6	SNP	7632	Genic	TRNS-GCU	t	t	a	t		6	SNP	1242	Genic	psbA	g	a	g	g		2	AB	Indel	13308	genic	'atpH'	a	a	-	a
7	SNP	4148	Inter-genic	matK-trnK-UUU	t	t	t	a		7	SNP	3384	Genic	matK	c	c	a	c		7	SNP	44705	Genic	rps4	a	t	t	t		7	SNP	1269	Genic	psbA	g	c	g	g		3	AB	Indel	30067	intergenic	'TRND-GUC'-'TRNY-GUA'	T	T	G	T
8	SNP	5900	Genic	rps16	a	a	a	c		8	SNP	5531	Genic	rps16	t	t	c	t		1	INDEL	3798	Inter-genic	matK-trnK-UUU	t	t	-	t		8	SNP	1563	Inter-genic	psbA-trnK-UUU	t	c	t	t		1	BC	SNP	56574	intergenic	'rbcL'-'accD'	C	C	G	C
9	SNP	7629	Genic	TRNS-GCU	t	t	t	g		9	SNP	5661	Genic	rps16	g	g	t	g		2	INDEL	16040	Genic	rpoC2	t	-	t	-		9	SNP	1909	Inter-genic	trnK-UUU-matK	a	g	a	a		2	BC	SNP	126387	genic	'ycf1'	A	A	T	A
10	SNP	7630	Genic	TRNS-GCU	g	g	g	a		10	SNP	6517	Genic	TRNQ-UUG	g	g	t	g		3	INDEL	27151	Genic	trnC-GCA	-	a	a	a		10	SNP	3002	Genic	matK	g	t	g	g		1	BC	Indel	27842	intergenic	'TRNC-GCA'-'petN'	-	-	ggata	-
11	SNP	7826	Inter-genic	trnS-GCU-trnG-UCC	t	t	t	g		11	SNP	8212	Inter-genic	trnS-GCU-trnG-UCC	t	a	t	a		4	INDEL	51851	Genic	atpE	c	c	c	-		11	SNP	3071	Genic	matK	c	a	c	c		1	AC	SNP	271	intergenic	TRNH-GUG'-'psbA'	T	T	T	A
12	SNP	8257	Inter-genic	trnS-GCU-trnG-UCC	t	t	t	g		12	SNP	8333	Inter-genic	trnS-GCU-trnG-UCC	a	c	a	c												12	SNP	3331	Genic	matK	t	g	t	t		2	AC	SNP	272	intergenic	TRNH-GUG'-'psbA'	T	T	T	A
13	SNP	8640	Genic	trnG-UCC	g	g	g	t		13	SNP	8623	Genic	trnG-UCC	c	c	a	c												13	SNP	3746	Inter-genic	matK-trnK-UUU	g	t	g	g		3	AC	SNP	273	intergenic	TRNH-GUG'-'psbA'	T	T	T	A
14	SNP	9314	Genic	trnG-UCC	c	c	c	t		14	SNP	9297	Genic	trnG-UCC	g	g	g	c												14	SNP	3852	Inter-genic	matK-trnK-UUU	a	g	a	a		4	AC	SNP	274	intergenic	TRNH-GUG'-'psbA'	T	T	T	A
15	SNP	12882	Inter-genic	atpF-atpH	t	t	t	g		15	SNP	13683	Genic	atpI	t	g	g	g												15	SNP	4136	Inter-genic	matK-trnK-UUU	a	g	a	a		5	AC	SNP	7631	genic	'psbI'	T	A	A	A
16	SNP	15149	Genic	rps2	g	g	g	a		16	SNP	13777	Genic	atpI	g	g	t	g												16	SNP	4826	Inter-genic	trnK-UUU-rps16	a	t	a	a		6	AC	SNP	7632	genic	'psbI'	T	A	A	A
17	SNP	15188	Genic	rps2	a	a	a	c		17	SNP	17028	Genic	rpoC2	c	c	t	c												17	SNP	6141	Inter-genic	rps16-trnQ-UUG	c	t	c	c		7	AC	SNP	119573	genic	'ndhG'	T	C	C	T
18	SNP	17883	Genic	rpoC2	c	a	a	a		18	SNP	19950	Genic	rpoC1	a	a	g	a												18	SNP	6476	Inter-genic	rps16-trnQ-UUG	c	a	c	c		1	AC	Indel	43365	genic	'ycf3'	-	-	-	a
19	SNP	18132	Genic	rpoC2	g	g	g	a		19	SNP	22578	Genic	rpoC1	t	t	g	t												19	SNP	6535	Genic	TRNQ-UUG	a	c	a	a		2	AC	Indel	48459	intergenic	'TRNF-GAA'-'ndhJ'	agttatgtgactaaagttgacta	-	-	agttatgtgactaaagttgacta
20	SNP	23208	Genic	rpoB	c	c	c	a		20	SNP	25625	Genic	rpoB	c	c	a	c												20	SNP	6576	Inter-genic	rps16-trnQ-UUG	c	t	c	c
21	SNP	24644	Genic	rpoB	t	t	t	g		21	SNP	28500	Inter-genic	psbM-trnD-GUC	t	g	t	g												21	SNP	6630	Inter-genic	rps16-trnQ-UUG	t	g	t	t
22	SNP	26178	Inter-genic	rpoB-trnC-GCA	a	g	a	a		22	SNP	29615	Inter-genic	TRND-GUC-TRNY-GUA	a	c	a	a												22	SNP	7018	Genic	psbK	a	c	a	a
23	SNP	26467	Inter-genic	rpoB-trnC-GCA	t	t	t	g		23	SNP	30040	Genic	trnD-GUC	c	c	a	c												23	SNP	7091	Inter-genic	trnQ-UUG-psbK	g	t	t	t
24	SNP	26941	Inter-genic	rpoB-trnC-GCA	t	t	t	g		24	SNP	36708	Genic	psaB	c	c	g	c												24	SNP	7092	Inter-genic	trnQ-UUG-psbK	a	t	t	t
25	SNP	27569	Genic	trnC-GCA	t	t	t	g		25	SNP	37264	Genic	psaB	t	t	a	t												25	SNP	7626	Genic	TRNS-GCU	g	t	t	t
26	SNP	30468	Inter-genic	TRNE-UUC-TRNT-GGU	c	c	c	a		26	SNP	37265	Genic	psaB	t	t	a	t												26	SNP	7627	Genic	TRNS-GCU	a	c	c	c
27	SNP	30520	Inter-genic	TRNE-UUC-TRNT-GGU	a	a	a	c		27	SNP	40069	Genic	psaA	c	c	t	c												27	SNP	7835	Inter-genic	trnS-GCU-trnG-UCC	a	g	a	a
28	SNP	31088	Inter-genic	TRNT-GGU-psbD	t	t	t	g		28	SNP	40537	Genic	psaA	a	g	a	g												28	SNP	8393	Genic	trnG-UCC	a	c	a	a
29	SNP	37737	Genic	psaB	g	g	g	t		29	SNP	42050	Genic	ycf3	c	c	t	c												29	SNP	9334	Genic	trnG-UCC	g	t	g	g
30	SNP	40897	Inter-genic	psaA-ycf3	t	t	t	c		30	SNP	42063	Genic	ycf3	t	t	a	t												30	SNP	9794	Genic	atpA	a	t	a	a
31	SNP	41610	Genic	ycf3	t	t	t	g		31	SNP	42349	Genic	ycf3	t	t	g	t												31	SNP	9799	Genic	atpA	t	a	t	t
32	SNP	43401	Genic	ycf3	a	a	a	c		32	SNP	42350	Genic	ycf3	c	c	a	c												32	SNP	9844	Genic	atpA	a	t	a	a
33	SNP	44081	Inter-genic	TRNS-GGA-rps4	c	t	c	c		33	SNP	44699	Genic	rps4	a	g	g	g												33	SNP	10116	Genic	atpA	c	a	c	c
34	SNP	44459	Genic	rps4	t	t	t	g		34	SNP	50590	Inter-genic	trnV-UAC-TRNM-CAU	t	g	t	g												34	SNP	14310	Genic	atpI	g	a	g	g
35	SNP	44673	Genic	rps4	t	t	t	g		35	SNP	56574	Genic	accD	c	c	g	g												35	SNP	14490	Inter-genic	atpI-rps2	c	a	c	c
36	SNP	45960	Inter-genic	trnT-UGU-trnL-UAA	a	g	a	a		36	SNP	57299	Inter-genic	accD-psaI	g	g	g	t												36	SNP	15842	Genic	rpoC2	g	t	g	g
37	SNP	45961	Inter-genic	trnT-UGU-trnL-UAA	a	t	a	a		37	SNP	57814	Inter-genic	accD-psaI	g	g	a	g												37	SNP	15897	Genic	rpoC2	a	g	a	a
38	SNP	45962	Inter-genic	trnT-UGU-trnL-UAA	c	t	c	c		38	SNP	58376	Inter-genic	psaI-ycf4	c	c	t	c												38	SNP	15999	Genic	rpoC2	a	g	a	a
39	SNP	46809	Inter-genic	trnL-UAA-trnF-GAA	c	c	c	a		39	SNP	58832	Genic	ycf4	a	a	g	a												39	SNP	16043	Genic	rpoC2	g	t	g	g
40	SNP	47288	Inter-genic	trnF-GAA-ndhJ	g	g	g	t		40	SNP	60681	Genic	petA	t	g	t	g												40	SNP	16122	Genic	rpoC2	g	g	a	a
41	SNP	47889	Genic	ndhJ	c	c	c	t		41	SNP	61921	Inter-genic	petA-psbJ	t	g	g	g												41	SNP	16287	Genic	rpoC2	g	a	g	g
42	SNP	48338	Genic	ndhK	g	g	g	a		42	SNP	63011	Genic	psbE	a	a	g	a												42	SNP	17619	Genic	rpoC2	a	t	a	a
43	SNP	49430	Inter-genic	ndhC-trnV-UAC	g	g	g	a		43	SNP	63113	Genic	psbE	a	a	g	a												43	SNP	18019	Genic	rpoC2	t	g	t	t
44	SNP	54659	Genic	rbcL	t	t	t	g		44	SNP	65106	Inter-genic	TRNW-CCA-TRNP-UGG	g	g	t	g												44	SNP	21285	Genic	rpoC1	c	t	c	c
45	SNP	59089	Inter-genic	ycf4-cemA	t	t	t	g		45	SNP	65551	Inter-genic	TRNP-UGG-psaJ	g	g	a	g												45	SNP	22288	Genic	rpoC1	g	g	a	g
46	SNP	60589	Genic	petA	a	a	a	c		46	SNP	66095	Inter-genic	psaJ-rpl33	t	t	a	t												46	SNP	22955	Genic	rpoB	c	t	c	c
47	SNP	60842	Genic	petA	a	a	a	g		47	SNP	67214	Inter-genic	rps18-rpl20	g	t	g	t												47	SNP	23621	Genic	rpoB	a	a	g	g
48	SNP	63103	Genic	psbE	g	g	g	t		48	SNP	67215	Inter-genic	rps18-rpl20	a	c	a	c												48	SNP	23653	Genic	rpoB	g	a	g	g
49	SNP	67214	Inter-genic	rps18-rpl20	t	t	t	g		49	SNP	67629	Genic	rpl20	t	a	a	a												49	SNP	24550	Genic	rpoB	a	g	a	a
50	SNP	67215	Inter-genic	rps18-rpl20	c	c	c	a		50	SNP	67630	Genic	rpl20	c	a	a	a												50	SNP	26318	Inter-genic	rpoB-trnC-GCA	t	a	t	t
51	SNP	68282	Inter-genic	rpl20-rps12	t	t	t	g		51	SNP	67677	Inter-genic	rpl20-rps12	c	c	t	c												51	SNP	27413	Genic	trnC-GCA	a	g	a	a
52	SNP	68784	Genic	clpP	t	t	t	c		52	SNP	67752	Inter-genic	rpl20-rps12	c	a	a	a												52	SNP	27585	Genic	trnC-GCA	c	a	a	a
53	SNP	69880	Genic	clpP	t	t	t	g		53	SNP	68066	Inter-genic	rpl20-rps12	c	c	g	c												53	SNP	28080	Inter-genic	petN-psbM	c	c	g	g
54	SNP	74954	Genic	petB	c	c	c	a		54	SNP	68748	Genic	clpP	c	c	a	c												54	SNP	28379	Genic	psbM	c	t	c	c
55	SNP	74958	Genic	petB	t	t	t	g		55	SNP	69145	Genic	clpP	c	c	t	c												55	SNP	28486	Inter-genic	psbM-trnD-GUC	c	t	c	c
56	SNP	89159	Genic	ycf2	t	t	t	g		56	SNP	69916	Genic	clpP	t	t	c	t												56	SNP	28502	Inter-genic	psbM-trnD-GUC	c	a	c	c
57	SNP	93283	Genic	TRNL-CAA	g	g	g	a		57	SNP	71084	Inter-genic	clpP-psbB	t	t	t	g												57	SNP	28597	Inter-genic	psbM-trnD-GUC	c	t	c	c
58	SNP	109495	Genic	ndhF	t	t	t	c		58	SNP	71815	Genic	psbB	t	t	c	t												58	SNP	29867	Genic	TRNY-GUA	g	a	g	g
59	SNP	111289	Genic	ndhF	t	t	t	g		59	SNP	72089	Genic	psbB	g	g	t	g												59	SNP	30363	Inter-genic	TRNE-UUC-TRNT-GGU	g	t	g	g
60	SNP	114106	Genic	ccsA	g	g	g	t		60	SNP	74366	Genic	petB	t	t	c	t												60	SNP	31226	Inter-genic	TRNT-GGU-psbD	g	g	t	t
61	SNP	114748	Genic	ndhD	a	a	a	c		61	SNP	74954	Genic	petB	a	a	c	a												61	SNP	35907	Inter-genic	TRNFM-CAU-rps14	c	t	c	c
62	SNP	114766	Genic	ndhD	c	c	c	a		62	SNP	74956	Genic	petB	t	t	a	t												62	SNP	36344	Inter-genic	rps14-psaB	a	g	a	a
63	SNP	114767	Genic	ndhD	t	t	t	g		63	SNP	74957	Genic	petB	a	a	t	a												63	SNP	36512	Genic	psaB	c	t	c	c
64	SNP	114769	Genic	ndhD	a	a	a	t		64	SNP	74958	Genic	petB	g	g	t	g												64	SNP	38862	Genic	psaA	c	t	c	c
65	SNP	114771	Genic	ndhD	c	c	c	a		65	SNP	76133	Genic	petD	c	c	t	c												65	SNP	38943	Genic	psaA	a	g	a	a
66	SNP	114772	Genic	ndhD	t	t	t	g		66	SNP	80089	Inter-genic	rpl14-rpl16	c	a	a	a												66	SNP	40006	Genic	psaA	t	c	t	t
67	SNP	123242	Genic	ycf1	g	g	g	t		67	SNP	81675	Inter-genic	rpl16-rps3	a	a	c	a												67	SNP	40933	Inter-genic	psaA-ycf3	a	g	a	a
68	SNP	124755	Genic	ycf1	t	t	t	a		68	SNP	82735	Genic	rpl22	t	t	c	t												68	SNP	41395	Inter-genic	psaA-ycf3	g	a	g	g
69	SNP	124756	Genic	ycf1	t	t	t	a		69	SNP	82929	Inter-genic	rpl22-rps19	c	c	g	c												69	SNP	42043	Genic	ycf3	t	c	t	t
70	SNP	124758	Genic	ycf1	t	t	t	a		70	SNP	82931	Inter-genic	rpl22-rps19	t	c	c	c												70	SNP	44884	Inter-genic	rps4-TRNT-UGU	c	t	c	c
71	SNP	124774	Genic	ycf1	g	g	g	a		71	SNP	83048	Genic	rps19	t	t	g	t												71	SNP	46522	Inter-genic	trnL-UAA-trnF-GAA	g	t	g	g
72	SNP	125002	Genic	ycf1	a	a	a	c		72	SNP	85043	Genic	rpl23	c	c	a	c												72	SNP	46596	Inter-genic	trnL-UAA-trnF-GAA	t	a	t	t
73	SNP	125291	Genic	ycf1	c	c	c	t		73	SNP	90876	Genic	ycf2	a	a	c	a												73	SNP	46735	Inter-genic	trnL-UAA-trnF-GAA	a	g	a	a
74	SNP	125368	Genic	ycf1	t	t	t	c		74	SNP	100990	Genic	rrn16	c	c	t	c												74	SNP	46799	Inter-genic	trnL-UAA-trnF-GAA	t	g	t	t
75	SNP	125526	Genic	ycf1	t	t	t	g		75	SNP	112346	Genic	ndhF	c	c	a	c												75	SNP	46881	Genic	TRNF-GAA	a	g	a	a
76	SNP	125665	Genic	ycf1	c	c	c	a		76	SNP	113975	Genic	ccsA	t	t	g	t												76	SNP	47573	Genic	ndhJ	t	c	c	c
77	SNP	125805	Genic	ycf1	c	t	c	c		77	SNP	114227	Genic	ccsA	t	t	a	t												77	SNP	47659	Genic	ndhJ	c	a	c	c
78	SNP	126708	Genic	ycf1	g	g	g	a		78	SNP	114766	Genic	ndhD	a	a	c	a												78	SNP	47734	Genic	ndhJ	t	g	t	t
79	SNP	127125	Genic	ycf1	a	a	a	c		79	SNP	114767	Genic	ndhD	g	g	t	g												79	SNP	48246	Genic	ndhK	t	c	t	t
80	SNP	127527	Genic	ycf1	a	a	a	c		80	SNP	114769	Genic	ndhD	t	t	a	t												80	SNP	48547	Genic	ndhK	t	g	t	t
81	SNP	128145	Genic	ycf1	t	t	t	a		81	SNP	114771	Genic	ndhD	a	a	c	a												81	SNP	48591	Genic	ndhK	c	a	c	c
82	SNP	128171	Genic	ycf1	g	g	g	t		82	SNP	114772	Genic	ndhD	g	g	t	g												82	SNP	49538	Inter-genic	ndhC-trnV-UAC	t	c	t	t
83	SNP	128215	Inter-genic	ycf1-TRNN-GUU	a	a	t	a		83	SNP	115514	Genic	ndhD	t	t	c	t												83	SNP	49757	Inter-genic	ndhC-trnV-UAC	c	t	c	c
84	SNP	128216	Inter-genic	ycf1-TRNN-GUU	t	t	t	a		84	SNP	115794	Genic	ndhD	a	a	g	a												84	SNP	50004	Genic	trnV-UAC	t	a	t	t
85	SNP	129375	Inter-genic	TRNR-ACG-rrn5	a	a	a	c		85	SNP	116511	Inter-genic	psaC-ndhE	t	t	g	t												85	SNP	50447	Genic	trnV-UAC	c	a	c	c
86	SNP	131169	Genic	rrn23	a	a	a	g		86	SNP	116667	Inter-genic	psaC-ndhE	t	t	g	t												86	SNP	50528	Genic	trnV-UAC	t	c	t	t
87	SNP	147381	Genic	ycf2	c	c	c	t		87	SNP	117018	Genic	ndhE	c	c	t	c												87	SNP	50559	Genic	trnV-UAC	g	t	g	g
88	SNP	151505	Genic	rpl23	a	a	a	c		88	SNP	119345	Genic	ndhA	t	t	c	t												88	SNP	50695	Inter-genic	trnV-UAC-TRNM-CAU	a	c	a	a
1	INDEL	144	Inter-genic	trnH-GUG-psbA	g	g	g	-		89	SNP	125916	Genic	ycf1	t	t	g	t												89	SNP	50730	Inter-genic	trnV-UAC-TRNM-CAU	a	t	a	a
2	INDEL	3775	Inter-genic	matK-trnK-UUU	t	t	t	-		90	SNP	125929	Genic	ycf1	a	a	g	a												90	SNP	50731	Inter-genic	trnV-UAC-TRNM-CAU	a	t	a	a
3	INDEL	6586	Inter-genic	rps16-trnQ-UUG	t	t	t	g		91	SNP	126174	Genic	ycf1	a	a	c	a												91	SNP	51746	Genic	atpE	c	a	c	c
4	INDEL	7798	Inter-genic	trnS-GCU-trnG-UCC	a	a	a	-		92	SNP	126386	Genic	ycf1	a	a	t	a												92	SNP	51776	Genic	atpE	g	g	g	a
5	INDEL	8208	Inter-genic	trnS-GCU-trnG-UCC	-	-	-	a		93	SNP	126827	Genic	ycf1	c	c	a	c												93	SNP	51999	Genic	atpE	t	c	t	t
6	INDEL	22240	Genic	rpoC1	a	a	a	-		94	SNP	127198	Genic	ycf1	t	t	g	t												94	SNP	52052	Genic	atpE	c	t	c	c
7	INDEL	26988	Genic	rpoB-trnC-GCA	-	-	-	t		95	SNP	128158	Genic	ycf1	c	a	a	a												95	SNP	52403	Genic	atpE	t	t	c	c
8	INDEL	36266	Inter-genic	rps14-psaB	t	t	t	-		96	SNP	128399	Inter-genic	ycf1-TRNN-GUU	a	a	g	a												96	SNP	55756	Genic	accD	a	c	a	a
9	INDEL	48050	Inter-genic	ndhJ-ndhK	-	-	-	a		97	SNP	128494	Inter-genic	ycf1-TRNN-GUU	g	g	t	g												97	SNP	56574	Genic	accD	a	c	c	c
10	INDEL	48276	Genic	ndhK	-	-	-	a		98	SNP	139674	Genic	rps7	g	g	a	g												98	SNP	56575	Genic	accD	a	t	t	t
11	INDEL	57758	Inter-genic	accD-psaI	-	-	-	t		99	SNP	149788	Genic	ycf2	t	t	g	t												99	SNP	57198	Inter-genic	accD-psaI	t	c	t	t
12	INDEL	67628	Genic	rpl20	t	a	t	a		1	INDEL	95	Inter-genic	trnH-GUG-psbA	-	-	c	-												100	SNP	57305	Inter-genic	accD-psaI	c	t	c	c
13	INDEL	113610	Genic	ccsA	a	a	a	t		2	INDEL	1729	Inter-genic	trnK-UUU-matK	-	a	a	a												101	SNP	57523	Inter-genic	accD-psaI	a	t	a	a
14	INDEL	113794	Genic	ccsA	t	t	t	-		3	INDEL	4003	Inter-genic	matK-trnK-UUU	-	-	t	-												102	SNP	57683	Inter-genic	accD-psaI	c	t	c	c
15	INDEL	114656	Genic	ndhD	-	-	-	t		4	INDEL	4324	Inter-genic	trnK-UUU-rps16	-	c	c	c												103	SNP	58430	Genic	ycf4	g	t	g	g
16	INDEL	131189	Genic	rrn23	a	a	a	-		5	INDEL	6519	Genic	TRNQ-UUG	a	a	g	a												104	SNP	59306	Inter-genic	ycf4-cemA	c	a	c	c
										6	INDEL	6525	Genic	TRNQ-UUG	t	t	-	t												105	SNP	60536	Genic	petA	c	t	c	c
										7	INDEL	8462	Genic	trnG-UCC	-	-	t	-												106	SNP	60831	Genic	petA	c	t	c	c
										8	INDEL	13270	Inter-genic	atpH-atpI	-	-	a	-												107	SNP	61837	Inter-genic	petA-psbJ	a	t	a	a
										9	INDEL	14081	Genic	atpI	a	-	-	-												108	SNP	62763	Genic	psbF	t	c	t	t
										10	INDEL	27842	Inter-genic	petN-psbM	a	a	-	a												109	SNP	67266	Inter-genic	rps18-rpl20	t	g	t	t
										11	INDEL	29077	Inter-genic	psbM-trnD-GUC	-	t	t	t												110	SNP	67561	Genic	rpl20	t	c	t	t
										12	INDEL	29761	Inter-genic	TRND-GUC-TRNY-GUA	-	a	a	a												111	SNP	67579	Genic	rpl20	c	a	c	c
										13	INDEL	30333	Inter-genic	TRNE-UUC-TRNT-GGU	a	a	-	a												112	SNP	67704	Inter-genic	rpl20-rps12	a	t	a	a
										14	INDEL	42041	Genic	ycf3	c	-	c	-												113	SNP	69531	Genic	clpP	c	t	c	c
										15	INDEL	48502	Genic	ndhK	-	t	t	t												114	SNP	69596	Genic	clpP	c	t	c	c
										16	INDEL	54617	Genic	rbcL	-	-	a	-												115	SNP	70258	Genic	clpP	g	g	t	t
										17	INDEL	67095	Inter-genic	rps18-rpl20	t	t	-	t												116	SNP	70342	Genic	clpP	t	a	t	t
										18	INDEL	68838	Genic	clpP	a	-	a	a												117	SNP	70343	Genic	clpP	t	a	t	t
										19	INDEL	70999	Inter-genic	clpP-psbB	-	-	t	-												118	SNP	70353	Genic	clpP	t	a	t	t
										20	INDEL	74768	Genic	petB	a	a	t	a												119	SNP	70354	Genic	clpP	t	a	t	t
										21	INDEL	80799	Genic	rpl16	t	-	t	t												120	SNP	70355	Genic	clpP	t	a	t	t
										22	INDEL	81421	Genic	rpl16	a	a	-	a												121	SNP	70356	Genic	clpP	t	a	t	t
										23	INDEL	81474	Genic	rpl16	-	-	a	-												122	SNP	70357	Genic	clpP	t	a	t	t
										24	INDEL	131189	Genic	rrn23	a	-	-	-												123	SNP	71077	Inter-genic	clpP-psbB	t	a	t	t
																														124	SNP	71682	Genic	psbB	c	a	a	a
																														125	SNP	71683	Genic	psbB	c	a	a	a
																														126	SNP	71818	Genic	psbB	c	a	c	c
																														127	SNP	74273	Genic	petB	c	t	c	c
																														128	SNP	75476	Genic	petD	c	t	c	c
																														129	SNP	75535	Genic	petD	t	c	t	t
																														130	SNP	75541	Genic	petD	c	t	c	c
																														131	SNP	75963	Genic	petD	t	c	t	t
																														132	SNP	77074	Genic	rpoA	a	t	a	a
																														133	SNP	77151	Genic	rpoA	a	c	a	a
																														134	SNP	78620	Inter-genic	rpl36-rps8	c	t	c	c
																														135	SNP	78907	Inter-genic	rpl36-rps8	g	t	g	g
																														136	SNP	79990	Genic	rpl14	t	c	t	t
																														137	SNP	80215	Genic	rpl16	c	t	c	c
																														138	SNP	80563	Genic	rpl16	c	t	c	c
																														139	SNP	80907	Genic	rpl16	c	t	c	c
																														140	SNP	82687	Genic	rpl22	t	g	t	t
																														141	SNP	83292	Inter-genic	rps19-rpl2	t	a	t	t
																														142	SNP	83662	Genic	rpl2	t	c	t	t
																														143	SNP	84548	Genic	rpl2	a	g	a	a
																														144	SNP	85838	Genic	ycf2	c	g	c	c
																														145	SNP	87893	Genic	ycf2	a	c	a	a
																														146	SNP	93125	Inter-genic	ycf15-TRNL-CAA	c	t	c	c
																														147	SNP	94445	Genic	ndhB	g	a	g	g
																														148	SNP	95089	Genic	ndhB	t	c	t	t
																														149	SNP	109498	Genic	ndhF	g	t	g	g
																														150	SNP	112364		rpl32	g	a	g	g
																														151	SNP	113889	Genic	ccsA	t	a	t	t
																														152	SNP	114203	Genic	ccsA	t	g	t	t
																														153	SNP	114286	Genic	ccsA	g	a	g	g
																														154	SNP	114766	Genic	ndhD	c	a	a	a
																														155	SNP	114767	Genic	ndhD	t	g	g	g
																														156	SNP	114769	Genic	ndhD	a	t	t	t
																														157	SNP	114771	Genic	ndhD	c	a	a	a
																														158	SNP	114772	Genic	ndhD	t	g	g	g
																														159	SNP	114930	Genic	ndhD	t	c	t	t
																														160	SNP	115048	Genic	ndhD	t	g	t	t
																														161	SNP	115213	Genic	ndhD	t	g	t	t
																														162	SNP	115966	Genic	ndhD	g	a	g	g
																														163	SNP	118614	Genic	ndhI	a	t	a	a
																														164	SNP	119586	Genic	ndhA	t	c	t	t
																														165	SNP	119605	Genic	ndhA	g	t	g	g
																														166	SNP	121566	Genic	ndhH	a	g	a	a
																														167	SNP	121680	Genic	ndhH	g	a	g	g
																														168	SNP	122336	Genic	rps15	g	t	g	g
																														169	SNP	122343	Genic	rps15	t	g	t	t
																														170	SNP	122432	Genic	rps15	c	g	c	c
																														171	SNP	123749	Genic	ycf1	t	c	c	c
																														172	SNP	124113	Genic	ycf1	t	t	c	c
																														173	SNP	124673	Genic	ycf1	g	t	g	g
																														174	SNP	124799	Genic	ycf1	a	g	a	a
																														175	SNP	124904	Genic	ycf1	g	a	g	g
																														176	SNP	125480	Genic	ycf1	c	t	c	c
																														177	SNP	125858	Genic	ycf1	c	c	t	t
																														178	SNP	126501	Genic	ycf1	c	t	t	t
																														179	SNP	126546	Genic	ycf1	a	t	a	a
																														180	SNP	126606	Genic	ycf1	t	g	t	t
																														181	SNP	127644	Genic	ycf1	t	a	t	t
																														182	SNP	128027	Genic	ycf1	t	c	t	t
																														183	SNP	128131	Genic	ycf1	t	g	t	t
																														184	SNP	128517	Inter-genic	ycf1-TRNN-GUU	c	t	c	c
																														185	SNP	128574	Genic	TRNN-GUU	a	a	c	c
																														186	SNP	128575	Genic	TRNN-GUU	t	t	a	a
																														187	SNP	128576	Genic	TRNN-GUU	g	g	t	t
																														188	SNP	129144	Inter-genic	TRNN-GUU-TRNR-ACG	c	a	c	c
																														189	SNP	131166	Genic	rrn23	c	a	c	c
																														190	SNP	145575	Genic	ycf2	a	g	a	a
																														191	SNP	146219	Genic	ycf2	c	t	c	c
																														192	SNP	147539	Genic	ycf2	g	a	g	g
																														193	SNP	152771	Genic	rpl2	t	g	t	t
																														194	SNP	154826	Inter-genic	rpl2-TRNH-GUG	g	c	g	g
																														1	INDEL	1566	Inter-genic	psbA-trnK-UUU	t	-	t	t
																														2	INDEL	1739	Inter-genic	trnK-UUU-matK	c	a	c	c
																														3	INDEL	1883	Inter-genic	trnK-UUU-matK	-	a	-	-
																														4	INDEL	4087	Inter-genic	matK-trnK-UUU	c	-	c	c
																														5	INDEL	4340	Inter-genic	trnK-UUU-rps16	a	-	a	a
																														6	INDEL	4515	Inter-genic	trnK-UUU-rps16	-	t	-	-
																														7	INDEL	4816	Inter-genic	trnK-UUU-rps16	-	t	-	-
																														8	INDEL	4947	Genic	rps16	t	-	t	t
																														9	INDEL	5505	Genic	rps16	-	a	-	-
																														10	INDEL	6427	Inter-genic	rps16-trnQ-UUG	-	t	-	-
																														11	INDEL	8292	Inter-genic	trnS-GCU-trnG-UCC	t	-	-	-
																														12	INDEL	8574	Genic	trnG-UCC	-	t	t	t
																														13	INDEL	9593	Genic	atpA	g	-	g	g
																														14	INDEL	12861	Inter-genic	atpF-atpH	t	-	t	t
																														15	INDEL	21987	Genic	rpoC1	g	-	g	g
																														16	INDEL	22524	Genic	rpoC1	t	-	t	t
																														17	INDEL	27540	Genic	trnC-GCA	g	-	g	g
																														18	INDEL	28659	Inter-genic	psbM-trnD-GUC	-	g	g	g
																														19	INDEL	36069	Genic	rps14	-	t	t	t
																														20	INDEL	36622	Genic	psaB	a	-	a	a
																														21	INDEL	42048	Genic	ycf3	g	g	-	-
																														22	INDEL	42550	Genic	ycf3	-	t	-	-
																														23	INDEL	44184	Inter-genic	TRNS-GGA-rps4	-	t	-	-
																														24	INDEL	44402	Genic	rps4	a	-	a	a
																														25	INDEL	44488	Genic	rps4	-	t	-	-
																														26	INDEL	46587	Inter-genic	trnL-UAA-trnF-GAA	-	a	a	a
																														27	INDEL	46872	Genic	TRNF-GAA	-	t	-	-
																														28	INDEL	48263	Genic	ndhK	-	a	-	-
																														29	INDEL	54617	Genic	rbcL	-	a	-	-
																														30	INDEL	56571	Genic	accD	t	-	t	t
																														31	INDEL	59024	Inter-genic	ycf4-cemA	-	a	-	-
																														32	INDEL	61748	Inter-genic	petA-psbJ	a	-	a	a
																														33	INDEL	61826	Inter-genic	petA-psbJ	a	-	a	a

## Sheet: Table S5
Table S5. Copy Number Variations of 45SnrDNA among Sub-Genomes in Three Brassica Allotetraploids.
nrDNA	AB1	AB2	AB3	AB4	AC1	AC2	AC3	AC4	BC1	BC2	BC3	BC4
A type	3317	2384	3136	5004	7092	6654	3745	5638
B type	2186	873	1489	1727					1962	1449	1250	1372
C type					4045	3917	2445	3002	936	1090	1072	1036
Ratio	1.5	2.7	2.1	2.9	1.8	1.7	1.5	1.9	2.1	1.3	1.2	1.3

## Sheet: Table S6
Table S6. Summary Statistics of Genotypes and Whole Genome Sequencing.
Genotype ID	Organism	Germplasm ID	Genome size (Mb)	Input reads(#)	Trimmed reads(#)	Trimmed reads(%)	Total raw base(bp)	Trimmed bases(bp)	Trimmed bases(%)	Accession No	Sample ID.
A1	Brassica rapa L. subsp. rapa	K194441	529	6868530	5997255	87.31	2061447577	1556496282	75.51	NN-3659	144
A2	Brassica rapa L. subsp. chinensis (L.) Hanelt	K201443	529	5445034	4720368	86.69	1633838458	1214333845	74.32	NN-3658	156
A3	Brassica rapa L. subsp. pekinensis (Lour.) Hanelt	K128851	529	6077818	5069866	83.42	1824582285	1292873504	70.86	NN-3660	192
A4	Brassica rapa L. subsp. rapa	IT137572	529	6732026	5603598	83.24	2020800562	1422029339	70.37	NN-3661	211
B1	Brassica nigra (L.) W. D. J. Koch	IT119404	632	6713744	5875186	87.51	2013201544	1532334602	76.11	NN-3662	95
B2	Brassica nigra (L.) W. D. J. Koch	IT135140	632	7035680	6200635	88.13	2112950293	1632178324	72.78	NN-3663	106
B3	Brassica nigra (L.) W. D. J. Koch	IT135242	632	6601940	5706132	86.43	1983078477	1488961884	75.08	NN-3664	133
B4	Brassica nigra (L.) W. D. J. Koch	IT119326	632	7063090	6191161	87.66	2121350728	1630595079	76.87	NN-3665	136
C1	Brassica oleracea L. var. capitata L.	K253914	630	6539790	5709832	87.31	1959036582	1489266993	76.02	NN-3666	h1
C2	Brassica oleracea L. var. botrytis L.	K246897	630	5812614	5051563	86.91	1733587435	1312276810	75.7	NN-3667	h17
C3	Brassica oleracea L. var. gongylodes L.	VI038226	630	7147450	6241028	87.32	2134675000	1610969185	75.47	NN-3668	h20
C4	Brassica oleracea L. var. italica Plenck	IT290350	630	8918982	8036206	90.1	2677165673	2114898597	79	NN-3669	h43
R1	Raphanus raphanistrum subsp. landra	K046542	530	6659950	5731710	86.06	1983648676	1466836940	73.95	NN-3670	290
R2	Raphanus sativus var. raphanistroides	IT302349	530	6611620	5780862	87.43	1975605296	1487196488	75.28	NN-3671	294
R3	Raphanus sativus L. var. sativus	IT100594	530	6859446	5651074	82.38	2045480101	1439570637	70.38	NN-3672	319
R4	Raphanus sativus L. var. sativus	K012402	530	6967708	5732693	82.28	2086711877	1469683462	70.43	NN-3673	363
AB1	Brassica juncea (L.) Czern. subsp. integrifolia (H. West) Thell.	IT297470	1068	6721494	5710182	84.95	2016577985	1468795515	72.84	NN-3674	32
AB2	Brassica juncea (L.) Czern. subsp. napiformis (Pailleux & Bois) Gladis	K139720	1068	5921522	5185766	87.57	1776503201	1352110429	76.11	NN-3675	189
AB3	Brassica juncea (L.) Czern. subsp. integrifolia (H. West) Thell.	K201580	1068	6700220	5888063	87.88	2003442508	1527999376	76.27	NN-3676	231
AB4	Brassica juncea (L.) Czern. subsp. integrifolia (H. West) Thell.	K128855	1068	6792186	5982831	88.08	2027224339	1549432339	76.43	NN-3677	252
AC1	Brassica napus L. subsp. napus	IT135171	1130	10567346	8528155	80.7	3171142796	2156412910	68	NN-3678	17
AC2	Brassica napus L. subsp. napus	IT134598	1130	6887542	5673257	82.37	2064273213	1456622516	70.56	NN-3679	90
AC3	Brassica napus L. subsp. napus	IT134599	1130	7435044	6563185	88.27	2231986508	1709666748	76.6	NN-3680	91
AC4	Brassica napus L. subsp. napus	IT134604	1130	6671374	5828281	87.36	2002591113	1511118254	75.46	NN-3681	92
BC1	Brassica carinata A. Braun	IT119514	1284	7024784	5993222	85.32	2107824688	1534168684	72.78	NN-3682	9
BC2	Brassica carinata A. Braun	IT135088	1284	6691520	5549020	82.93	2007552783	1400509568	69.76	NN-3683	11
BC3	Brassica carinata A. Braun	IT135246	1284	6691520	5549020	82.93	2007552783	1400509568	69.76	NN-3684	16
BC4	Brassica carinata A. Braun	IT119511	1284	6750460	6010547	89.04	2025099949	1579045100	77.97	NN-3685	19

## Sheet: Table S7
Table S7. Primers Used for Validation of Species and Accession-Specific Variations Based on Chloroplast Genomes.
Id	Primer sequence (5'-3')	Tm °c	Product size (bp)	Locus
uTB_Cp_1	F: GATACCTTCGACAGCTTGAC	56	664-722	atpH ~atpl
	R: TTTACAAGCGGGATTCAAGC
uTB_Cp_2	F: CCAGTCATGTGTGCGTCAGG	57	514-604	trnK-UUU~rps16
	R: CTACTCTTTTCTTTCCTCCTC
